# Supplementary material for: Widefield imaging of rapid pan-cortical voltage dynamics with an indicator evolved for one-photon microscopy
Source: Nat Commun. 2023 Oct 12;14:6423. doi: 10.1038/s41467-023-41975-3 (PMC10570354; doi:10.1038/s41467-023-41975-3)
Supplement: Supplementary file 4 — Source Data [file 41467_2023_41975_MOESM4_ESM.zip]

Archive with 2 entries (2 files):
- Source Data.xlsx
- Statistical information.xlsx
