# Supplementary material for: Widefield imaging of rapid pan-cortical voltage dynamics with an indicator evolved for one-photon microscopy
Source: Nat Commun. 2023 Oct 12;14:6423. doi: 10.1038/s41467-023-41975-3 (PMC10570354; doi:10.1038/s41467-023-41975-3)
Supplement: Supplementary file 4 — Source Data [file 41467_2023_41975_MOESM4_ESM.zip › Source Data.xlsx]

## Sheet: Fig. 1d
Name	ASAP1	ASAP1-dpOPT	ASAP1-EGFP	ASAP2s	ASAP3
Response to EFS 60-V 1-ms pulses, %ΔF/F0	-0.0588133	-0.00220746	0.00665345	-0.114397	-0.181794
	-0.0662723	-0.00183196	0.00410043	-0.0867508	-0.172669
	-0.0605648	-0.00498026	0.00555629	-0.0863024	-0.173571
	-0.0622968	-0.00430636	0.00558489	-0.102919	-0.152849
Mean	-0.0619868	-0.00333151	0.00547376	-0.0975922	-0.170221
95% CI	0.0031275	0.00151616	0.00102733	0.0133383	0.0120415
Response to Ephys 2-ms FWHM AP, %ΔF/F0	-0.0950264	-0.0163684	0.0105729	-0.119882	-0.150038
	-0.116681	-0.0125361	0.00802212	-0.113367	-0.151603
	-0.111598	-0.00828884	0.00848378	-0.122018	-0.212585
	-0.104093		0.00810789	-0.112953	-0.19533
				-0.124715	-0.161725
				-0.109749	-0.214421
				-0.0967457	-0.163609
				-0.122831	-0.212548
				-0.130754
				-0.085792
Mean	-0.10685	-0.0123978	0.00879668	-0.113881	-0.182732
95% CI	0.00923815	0.00457338	0.00117698	0.00848114	0.0199257

## Sheet: Fig. 1e
Name	ASAP1	ASAP1-dpOPT	ASAP1-EGFP	ASAP2s	ASAP3
Response to long EFS pulse, %ΔF/F0	-0.156637	-0.00903634	0.0200958	-0.299436	-0.362507
	-0.148383	-0.00777818	0.0139435	-0.264106	-0.378996
	-0.145684	-0.016344	0.0163337	-0.267572	-0.366324
	-0.147528	-0.0135781	0.017424	-0.276139	-0.311379
Mean	-0.149558	-0.0116842	0.0169492	-0.276813	-0.354802
95% CI	0.0047547	0.00390229	0.00250103	0.015589	0.0291977
Response to 100-mV voltage step, %ΔF/F0	-0.170292	-0.0348168	0.0112849	-0.306438	-0.420669
	-0.184952	-0.0281321	0.0459498	-0.281379	-0.417348
	-0.194697	-0.0248892	0.0268323	-0.299262	-0.407781
	-0.186277		0.0267288	-0.276303	-0.483274
	-0.179864		0.0160878	-0.276684	-0.42273
			0.0299755	-0.265649	-0.447031
					-0.451451
Mean	-0.183216	-0.0292793	0.0261432	-0.284286	-0.435755
95% CI	0.0078698	0.0057284	0.00966619	0.0123561	0.0194832

## Sheet: Fig. 1f
Name	ASAP1	ASAP1-dpOPT	ASAP1-EGFP	ASAP2s	ASAP3
Width at 30% maximum response to EFS 60-V 1-ms pulse (s)	0.0182675	0.0122778	0.0321187	0.0364048	0.0209677
	0.0178837	0.0132666	0.000216002	0.0356657	0.0198715
	0.0178361	0.01476	0.0245881	0.0373492	0.020113
	0.0192496	0.0139151	0.0313941	0.036051	0.0205751
Mean	0.0183092	0.0135549	0.0220792	0.0363677	0.0203818
95% CI	0.000642854	0.00102721	0.0146654	0.000706141	0.000477849
Width at 30% maximum response to Ephys 2-ms FWHM AP (s)	0.00489508	0.00751715	0.00150348	0.0104274	0.00740849
	0.00554146	0.0109149	0.0165588	0.0093579	0.00799476
	0.00518973	0.00783809	0.0165435	0.0104321	0.00755742
	0.00644832		0.018842	0.00983991	0.00762994
				0.00959953	0.00827703
				0.00933328	0.0084183
				0.0105076	0.00854156
				0.0104668	0.00744877
				0.00900608
				0.00966896
Mean	0.00551865	0.00875672	0.0133619	0.00986396	0.00790953
95% CI	0.00066027	0.00212278	0.00781933	0.000345715	0.000317132

## Sheet: Fig. 1k
	Response to EFS 60-V 1-ms pulses, ΔF/F0
Name	ASAP2s		ASAP1-R406K		ASAP2s-H152E		ASAP1		ASAP2s-H152E-Q397H		ASAP1-EGFP		ASAP2s-Q397H		JEDI-1P		ASAP1-N124V
N	4		4		4		4		4		4		4		4		4
Time (s)	Mean	Std	Mean	Std	Mean	Std	Mean	Std	Mean	Std	Mean	Std	Mean	Std	Mean	Std	Mean	Std
-0.1	-0.0243962	0.019688	0.0496851	0.0683918	-0.00134193	0.0689123	0.0573001	0.0355128	0.00805113	0.0473655	0.0211974	0.00889098	0.058329	0.0308522	-0.00925246	0.0428618	0.0228383	0.0337709
-0.0995	-0.0456058	0.0152829	0.0472743	0.0680562	-0.00504389	0.0419771	0.0241029	0.0300415	0.0161861	0.0274673	0.000896234	0.020986	0.0175187	0.0178257	-0.00207119	0.0291082	0.0158797	0.0501449
-0.099	-0.0665489	0.0295413	0.0448228	0.0720342	-0.00900021	0.0150864	-0.0099307	0.0731399	0.0244413	0.0429951	-0.0197992	0.0456401	-0.0237049	0.0150034	0.00479837	0.0380527	0.00838924	0.0831435
-0.0985	-0.0219571	0.0303404	0.0248976	0.0557651	-0.0259024	0.0164327	-0.00903717	0.0302873	0.013706	0.0412492	-0.0145936	0.0308018	0.0265689	0.0196957	0.0142829	0.0564417	0.00818154	0.0204161
-0.098	0.0235842	0.0471853	0.00471926	0.045236	-0.0429921	0.035575	-0.00763758	0.0152195	0.00269556	0.0476688	-0.00901276	0.02265	0.0781684	0.0293293	0.0238053	0.0847322	0.00807937	0.0445665
-0.0975	0.0138365	0.0107914	-0.00924406	0.0329993	-0.0377118	0.0287187	0.021746	0.0300723	0.00916854	0.0289307	-0.0139901	0.0189102	0.0648823	0.0229897	0.0325708	0.0592865	-0.0123967	0.0654362
-0.097	0.00328765	0.0504735	-0.0231173	0.0528185	-0.0321073	0.022959	0.051535	0.0642601	0.0158948	0.0300501	-0.0191205	0.0271456	0.050656	0.0374428	0.0413253	0.0371321	-0.033168	0.0934965
-0.0965	-0.0330982	0.0782151	-0.00381269	0.0388773	-0.017056	0.0190738	0.0212393	0.060012	0.0162801	0.0167571	-0.0181239	0.0201485	0.0121399	0.0606045	0.0601328	0.0437299	-0.00736539	0.0882254
-0.096	-0.0698584	0.114528	0.0159727	0.0268792	-0.00186784	0.0254448	-0.00992696	0.0718367	0.0165735	0.0197807	-0.0170385	0.0238048	-0.0267281	0.0902335	0.079086	0.0763836	0.0191121	0.0909091
-0.0955	-0.0363349	0.0798943	-0.0232773	0.0168753	-0.0207056	0.0124652	0.0195382	0.0393563	0.000750475	0.0329419	-0.00511822	0.0328685	-0.0301748	0.0967139	0.0625693	0.0437515	0.00256775	0.0503257
-0.095	-0.00179301	0.0573564	-0.0633827	0.00939122	-0.0400363	0.0270681	0.0498818	0.0202493	-0.0153061	0.0548853	0.00695903	0.048832	-0.0331083	0.104878	0.0455386	0.0244771	-0.0145999	0.0185615
-0.0945	-0.0222992	0.0437553	-0.0752996	0.0206754	-0.0274126	0.0264434	0.0378953	0.029109	0.0168804	0.0331626	0.00290385	0.0355274	-0.0215215	0.0707216	0.0157915	0.00627996	0.00713734	0.0252024
-0.094	-0.0436031	0.045281	-0.086808	0.0352781	-0.0143259	0.0288471	0.0252955	0.049414	0.0497659	0.0244386	-0.00138506	0.0331996	-0.00972427	0.0430377	-0.0141399	0.0255877	0.0294383	0.0356051
-0.0935	-0.0403312	0.0476259	-0.0846997	0.0447628	-0.0156132	0.0244059	0.0212918	0.057103	0.0274585	0.0219406	0.00381932	0.0295877	0.0203381	0.0447212	-0.0112977	0.0268963	-0.00427907	0.0428791
-0.093	-0.0367033	0.0662209	-0.0823941	0.0676243	-0.0171088	0.0459664	0.0174127	0.0824833	0.00435135	0.0198385	0.00916126	0.0313044	0.0506652	0.0701788	-0.00798066	0.0293584	-0.0388081	0.0744206
-0.0925	0.00400375	0.0816989	-0.0217301	0.0454368	-0.021546	0.0357604	0.0123922	0.0373824	0.011014	0.0243098	0.0119482	0.0326811	0.0577996	0.0469445	0.00681419	0.0205311	-0.0399601	0.0711364
-0.092	0.0452481	0.112653	0.0397794	0.0830669	-0.0260258	0.0546718	0.00735521	0.0323795	0.018108	0.0366843	0.0146981	0.0403534	0.0645981	0.0321547	0.0217753	0.0180727	-0.0406285	0.0790406
-0.0915	0.03292	0.0489934	0.0211045	0.0656958	-0.0341536	0.0311791	0.00945024	0.0340873	0.0152754	0.0312467	0.00131099	0.0294562	0.0361409	0.0444924	0.0177252	0.0149476	-0.0565073	0.0878196
-0.091	0.0198157	0.0471971	0.00126783	0.0540358	-0.0423342	0.0294057	0.0116486	0.0675895	0.0122989	0.0266679	-0.0123099	0.0231835	0.00717286	0.0610838	0.0133995	0.0215041	-0.0726064	0.0983733
-0.0905	0.0502885	0.0428907	0.000584435	0.0162649	-0.0366808	0.018978	0.0144604	0.0303343	0.00868092	0.0121892	-0.016376	0.0286831	-0.0113186	0.0235848	-0.00624443	0.0358784	-0.0260896	0.0800666
-0.09	0.0813927	0.072096	0.000178551	0.0354032	-0.0308269	0.0436197	0.017281	0.0269965	0.00505368	0.0356875	-0.0203035	0.0355625	-0.0296582	0.0213945	-0.0261104	0.0602637	0.0213344	0.0656298
-0.0895	0.0625768	0.0482037	-0.00364763	0.0302111	-0.0305868	0.032604	0.010448	0.0134857	0.00821728	0.0309884	-0.0179582	0.0197913	-0.0249755	0.040937	-0.0114332	0.0332148	0.0318742	0.0384652
-0.089	0.0430376	0.0332645	-0.00752337	0.0518327	-0.030428	0.0405264	0.00347519	0.0155134	0.0114793	0.0311837	-0.0155219	0.016486	-0.0199593	0.0733789	0.00374439	0.0292566	0.0418795	0.039429
-0.0885	0.0464927	0.0274953	0.0532254	0.022557	-0.0215824	0.0289913	-0.0356152	0.0187633	0.00970935	0.0209478	-0.0136825	0.0243465	-0.00158529	0.0408146	0.00679819	0.0248415	0.026373	0.0686349
-0.088	0.0502809	0.0527612	0.11491	0.0303479	-0.0126109	0.037263	-0.0751709	0.0338589	0.00786652	0.0245681	-0.0118517	0.0454842	0.0169822	0.0274411	0.00967633	0.0266498	0.0104969	0.101741
-0.0875	0.0502428	0.0573256	0.0794111	0.0442189	-0.0310371	0.0233726	-0.0236736	0.0294337	0.0139085	0.0261013	-0.00878588	0.0302264	-0.00775475	0.0274466	0.0168237	0.0318154	0.00085015	0.063207
-0.087	0.0501493	0.0641977	0.0425036	0.0624394	-0.0498603	0.0348635	0.029143	0.0412833	0.0200646	0.0395264	-0.00570215	0.0466809	-0.0331192	0.0472334	0.024033	0.085689	-0.0087063	0.0471609
-0.0865	-0.0062389	0.0620144	0.0327753	0.0691166	-0.0240242	0.0358202	0.0214341	0.0446666	0.0145061	0.0302544	-0.00446822	0.0426522	-0.0279868	0.016434	0.0221844	0.0675435	-0.00161103	0.0408387
-0.086	-0.0634427	0.100063	0.0234408	0.0808901	0.00245904	0.037564	0.0128482	0.0705864	0.00877789	0.0225461	-0.00326109	0.0450249	-0.0224125	0.016747	0.0202046	0.0514466	0.00572552	0.0918753
-0.0855	-0.0439936	0.0598925	0.0164857	0.0812753	0.0026651	0.039541	-0.0138661	0.046988	-0.00627334	0.0137156	0.0148994	0.038357	-0.0221476	0.0306635	0.0277696	0.0344673	-0.0135023	0.0554838
-0.085	-0.0234338	0.0492024	0.00956497	0.0868998	0.00249041	0.050078	-0.0408431	0.0355111	-0.0214596	0.0366606	0.0333056	0.0318769	-0.0219596	0.0534382	0.0354729	0.0498369	-0.033115	0.0486834
-0.0845	-0.03906	0.0421422	0.0413583	0.0492097	-0.0199575	0.0270859	-0.027058	0.011523	-0.00837076	0.0341367	0.0103231	0.0167323	-0.00376619	0.0713929	0.0295019	0.0528212	-0.0223195	0.0243329
-0.084	-0.0552105	0.0874927	0.0737125	0.0264839	-0.0427282	0.00848183	-0.0126823	0.0323675	0.0051278	0.0495336	-0.0132591	0.0176883	0.0146881	0.0965344	0.0233327	0.0633238	-0.0110833	0.0524506
-0.0835	-0.0124788	0.060149	0.0553964	0.0188717	-0.0280536	0.0218449	-0.00302061	0.0314201	0.00471683	0.0249323	0.0096305	0.0314407	0.0389034	0.078572	-8.79338e-06	0.0388103	-0.00558975	0.0389666
-0.083	0.031106	0.0685296	0.0363461	0.0347138	-0.0128363	0.0517212	0.00657275	0.0825774	0.00410431	0.0236283	0.0331934	0.045825	0.0632021	0.0748972	-0.0235991	0.051874	-0.000179379	0.04503
-0.0825	0.0555257	0.0634209	0.00397063	0.013612	-0.00587015	0.034161	0.0275225	0.0746847	-0.00234159	0.0045028	0.0122231	0.0296123	0.0462215	0.0435044	-0.012402	0.0197534	-0.00868511	0.0295728
-0.082	0.0796678	0.0584088	-0.0285979	0.0296201	0.000976492	0.0511685	0.0486367	0.0734263	-0.00887201	0.0329806	-0.00939249	0.0245004	0.0286428	0.0437415	-0.000700782	0.0389895	-0.0173925	0.0328346
-0.0815	0.0455594	0.0712397	-0.020428	0.0178892	-0.011028	0.0533124	0.0424669	0.070705	-0.01217	0.0236341	0.00619645	0.0114555	-0.0055368	0.0836757	0.0219963	0.0246581	0.0168601	0.0218649
-0.081	0.010607	0.0863084	-0.0116678	0.0530583	-0.0233056	0.0556254	0.0359018	0.100496	-0.0154213	0.0233277	0.0223245	0.020734	-0.0399569	0.15138	0.0448527	0.0268144	0.0517351	0.052072
-0.0805	0.02297	0.0892285	0.014123	0.0495697	-0.0290578	0.0316482	0.0310445	0.0919949	-0.0198152	0.0194971	0.0200177	0.0146366	-0.0313433	0.125444	0.0385301	0.0331213	0.0508161	0.0135291
-0.08	0.0360185	0.117914	0.0401605	0.0732515	-0.0347155	0.0495424	0.0262119	0.089842	-0.0242256	0.0226495	0.0174439	0.0274463	-0.0221063	0.100582	0.0317847	0.0409475	0.0493786	0.0334612
-0.0795	0.0506628	0.0653848	0.0304725	0.0446587	-0.0187699	0.0483145	0.0163098	0.0728934	0.00216458	0.0209235	0.00429778	0.0177598	-0.0124892	0.0503616	0.0213404	0.0505129	0.0466866	0.0390429
-0.079	0.0653302	0.0354991	0.0202668	0.0446801	-0.00251133	0.0527147	0.0063343	0.0667579	0.0290011	0.0250228	-0.00900154	0.0169008	-0.0028667	0.0296702	0.0108426	0.0654676	0.0439764	0.0576752
-0.0785	0.0431615	0.0324343	0.0415557	0.0192027	0.00947752	0.0394733	-0.0144762	0.0638193	0.014998	0.0364709	-0.00857739	0.017034	0.0219658	0.0165051	0.0178164	0.0324653	0.0747557	0.0514949
-0.078	0.020459	0.034166	0.063301	0.0271996	0.0214045	0.0602977	-0.0354438	0.0860012	0.000403212	0.0531412	-0.00795439	0.0205847	0.0470186	0.0477626	0.0250433	0.0350953	0.10602	0.056641
-0.0775	0.0167146	0.0304622	0.0195468	0.0298127	0.00779002	0.038272	-0.0148784	0.0606342	0.00938569	0.0486113	0.00867651	0.00947825	0.0178016	0.0491435	0.0197433	0.0257649	0.0341615	0.0454898
-0.077	0.0132449	0.0460291	-0.0251563	0.0459026	-0.00619454	0.0481218	0.00628868	0.0417535	0.0187098	0.0452841	0.0255393	0.015495	-0.0122018	0.0574666	0.0142618	0.0165698	-0.0391915	0.0487516
-0.0765	-0.0162281	0.0447747	-0.00770892	0.0654125	-0.00626018	0.0371505	-0.00216413	0.021428	0.00374226	0.025613	0.00726102	0.0218217	-0.00284177	0.0554441	0.0352429	0.0258257	-0.0219044	0.0400209
-0.076	-0.0460779	0.113438	0.010639	0.104492	-0.00612414	0.0474947	-0.0110461	0.0493687	-0.0115772	0.0186118	-0.0115265	0.0337773	0.00708857	0.0548497	0.0566075	0.0430621	-0.00330404	0.0877638
-0.0755	-0.0240723	0.0663727	0.0162703	0.0696977	-0.00258438	0.0391931	-0.00393041	0.0143746	-0.0306046	0.0100039	-0.0276422	0.0473489	-0.00118332	0.0727001	0.0509392	0.0226204	-0.0153567	0.0517351
-0.075	-0.00131536	0.0280052	0.0217174	0.0748425	0.0010047	0.0399366	0.0034171	0.0258903	-0.0496857	0.00662402	-0.0437193	0.0688677	-0.00971895	0.0959809	0.0448793	0.0273725	-0.0278534	0.0210924
-0.0745	-0.00570907	0.0281263	0.00740252	0.0492162	0.00323975	0.0472783	-0.00943013	0.0353127	-0.0315696	0.00891715	-0.0400103	0.0411965	0.00294464	0.0631333	0.0250148	0.0177132	-0.00577076	0.036898
-0.074	-0.0104962	0.0351223	-0.00719867	0.0384631	0.00545518	0.0566322	-0.02257	0.0483738	-0.0129145	0.0141918	-0.0360145	0.012813	0.0159154	0.0518392	0.0049503	0.0618587	0.0168129	0.058813
-0.0735	0.0203727	0.0450394	0.00575602	0.0388725	-0.0044764	0.0154359	-0.00529702	0.027958	-0.0131582	0.00729857	-0.0335143	0.0145668	0.0333366	0.02825	-0.0324587	0.0348839	-0.0240795	0.0594377
-0.073	0.0517582	0.120741	0.01911	0.0434105	-0.014584	0.0494086	0.0124166	0.0554792	-0.0136758	0.00476669	-0.0310357	0.0218605	0.0508224	0.0320344	-0.0701191	0.0480114	-0.0658918	0.0893258
-0.0725	0.038681	0.0872713	0.00926555	0.053866	-0.0169011	0.0191419	0.00883121	0.0520105	-0.0145565	0.0181519	-0.0278826	0.0140542	0.0374954	0.0148085	-0.0373827	0.0435188	-0.0655538	0.0844659
-0.072	0.0249596	0.0706597	-0.000914982	0.0659038	-0.0191054	0.035613	0.00493724	0.0615494	-0.0154425	0.0322855	-0.0247198	0.0174991	0.023722	0.0386981	-0.00362629	0.0438168	-0.0646052	0.0912171
-0.0715	0.00176275	0.0359253	0.0045501	0.0413556	-0.0118742	0.0311046	0.00811779	0.0418519	-0.0178861	0.0366256	0.011269	0.017337	0.0357874	0.0244923	0.00743663	0.0388127	-0.0660292	0.0542238
-0.071	-0.0215714	0.0323477	0.0102419	0.0299501	-0.00450618	0.0354311	0.0114008	0.0344299	-0.0203522	0.043408	0.0477333	0.0179346	0.0482272	0.0347452	0.0181707	0.0365533	-0.0674877	0.0209168
-0.0705	-0.00356661	0.0372466	0.0214098	0.0125812	0.00590945	0.0317918	0.0182876	0.0396431	-0.0188624	0.0319038	0.0331093	0.0164336	0.0321071	0.0336183	0.00793274	0.00308691	-0.0509434	0.0111594
-0.07	0.0150372	0.0882106	0.0326571	0.0204209	0.0163692	0.0311431	0.0252267	0.0454747	-0.0173153	0.0207272	0.017745	0.0346941	0.0155731	0.067455	-0.00260912	0.0385073	-0.0341383	0.00261809
-0.0695	0.0157342	0.0830921	0.0041459	0.0145	0.0305871	0.0207319	0.0201951	0.0417157	-0.0212394	0.0190301	0.0237601	0.0294984	0.0124181	0.0652456	0.0110056	0.0364457	-0.0386872	0.00339039
-0.069	0.0161717	0.0784068	-0.0249414	0.0251245	0.0448595	0.0439332	0.0149901	0.0470924	-0.0252429	0.0198509	0.030085	0.0342381	0.00945682	0.0746324	0.0249703	0.0351352	-0.0435456	0.00494967
-0.0685	0.019789	0.0396031	-0.0125824	0.0232239	0.0112393	0.0538029	0.0408865	0.0434183	-0.028724	0.0169047	0.0164589	0.0211814	0.00420212	0.0656954	0.0373018	0.00903495	-0.0458525	0.0647896
-0.068	0.0234524	0.0424208	0.000377084	0.0373293	-0.0230748	0.0642964	0.0672336	0.059525	-0.0321976	0.0197159	0.00254367	0.0281363	-0.0010858	0.0658532	0.0496096	0.0296446	-0.0481224	0.135047
-0.0675	0.03244	0.0221101	0.0102929	0.0277199	-0.00247901	0.0435808	0.0323667	0.0615216	-0.0172659	0.028589	-0.0160708	0.0294125	0.0111953	0.0320626	0.02116	0.0462846	-0.0530201	0.085706
-0.067	0.0415048	0.0623473	0.0201646	0.0433174	0.0189124	0.0373834	-0.00338715	0.0775541	-0.00206754	0.0438411	-0.0347534	0.0341435	0.0237309	0.0285889	-0.00788023	0.0660581	-0.0579558	0.0474207
-0.0665	0.01196	0.0592567	0.0310035	0.0355484	0.0257366	0.0297128	-0.0190709	0.0448482	-0.00526265	0.0327435	-0.0229998	0.0275521	0.0160481	0.0423533	-0.0181698	0.0268499	-0.0385578	0.0330634
-0.066	-0.0181442	0.0710256	0.0418565	0.0478993	0.0323497	0.0536592	-0.0344639	0.0208868	-0.00872426	0.0364669	-0.0108052	0.0375626	0.00807235	0.0699552	-0.0281877	0.0391725	-0.0188073	0.0503339
-0.0655	0.0159398	0.0879815	0.0545917	0.0330605	0.0192345	0.0297666	0.000962607	0.0311532	-0.0195201	0.0305414	-0.0112522	0.0218453	0.00131271	0.0330365	-0.00646455	0.0323945	-0.00828912	0.0381026
-0.065	0.0509539	0.117451	0.0673542	0.0756484	0.00583344	0.00897426	0.0371254	0.0611149	-0.0304223	0.0264174	-0.0118825	0.00750925	-0.00542931	0.0477802	0.0157185	0.0299268	0.00209528	0.0286542
-0.0645	0.0569167	0.0661203	0.0359316	0.0738669	0.0127516	0.0168983	0.0199049	0.0400627	-0.0211383	0.0207372	-0.000932717	0.0181745	-0.00286376	0.0432292	0.00020298	0.0401909	0.00116496	0.0169587
-0.064	0.0624585	0.0801798	0.00386873	0.0893185	0.0199642	0.0273667	0.00191083	0.0212302	-0.0115619	0.0322567	0.0101848	0.030904	-0.000163346	0.0706825	-0.0158588	0.0621502	7.0703e-05	0.0195162
-0.0635	0.0468648	0.0787927	-0.00982066	0.0452712	0.0268398	0.0330882	0.0129926	0.0442694	-0.0201726	0.0112163	-0.000803976	0.0356185	0.00282491	0.0751463	-0.00159039	0.0381858	0.00143071	0.0437584
-0.063	0.0309648	0.0865715	-0.0232438	0.0322256	0.0337106	0.073184	0.0244956	0.0681139	-0.0290469	0.0219697	-0.0121131	0.0539818	0.00581734	0.0806756	0.0131175	0.0170251	0.00282628	0.0777336
-0.0625	0.0552159	0.0515401	-0.0114187	0.0193818	0.0249073	0.0385001	0.0137963	0.04824	-0.0223745	0.0285736	-0.00699621	0.0381962	0.0189968	0.0279841	0.016585	0.0347174	-0.0418955	0.0345277
-0.062	0.0800487	0.0190896	0.000772233	0.0442676	0.0158768	0.0276223	0.00277528	0.0291185	-0.0154769	0.0527082	-0.00164134	0.0529935	0.0323238	0.0560954	0.0198897	0.067526	-0.0872854	0.0205824
-0.0615	0.0737774	0.0257589	-0.0150613	0.0180101	-0.0187855	0.0264655	-0.0292482	0.0229534	-0.00956505	0.0508345	-0.0165582	0.0310318	0.0092724	0.0365016	0.0266603	0.0516796	-0.0568474	0.0606008
-0.061	0.0670555	0.033685	-0.0313009	0.0619615	-0.0538193	0.0297898	-0.061576	0.043174	-0.00366753	0.0588435	-0.0317687	0.0330961	-0.0143061	0.0290062	0.033481	0.0503774	-0.0253107	0.105334
-0.0605	0.039851	0.0361722	-0.0207535	0.0458371	-0.044998	0.0250429	-0.0387309	0.0316238	-0.0104145	0.0463089	-0.0292061	0.0226234	-0.0114073	0.0269012	0.0180805	0.0355469	-0.0328415	0.0591917
-0.06	0.0123498	0.0660915	-0.00981793	0.036437	-0.0355412	0.0217823	-0.0150864	0.0460064	-0.0173447	0.0342724	-0.0263859	0.0274559	-0.00812477	0.0272725	0.00235802	0.053033	-0.0409383	0.0275244
-0.0595	0.00171569	0.0746733	-0.00579543	0.0201622	-0.00221914	0.0104504	0.0109499	0.0345949	0.00798923	0.0414176	-0.0112442	0.0165293	-0.0111236	0.0211445	0.00771043	0.0603246	0.00567236	0.0208184
-0.059	-0.00867403	0.0891366	-0.0018731	0.0306535	0.0314487	0.0230943	0.0370209	0.0234378	0.0337906	0.0491002	0.00407595	0.0349129	-0.0142134	0.0438906	0.0133682	0.0907386	0.0530757	0.0317062
-0.0585	0.00733675	0.0860967	-0.0135783	0.02319	0.0211178	0.0261084	0.00610431	0.037935	0.0248948	0.0327361	0.0041799	0.0326001	0.00789314	0.0391691	0.00841884	0.0666317	0.024676	0.0454702
-0.058	0.0237301	0.0831484	-0.0255099	0.0336391	0.0101495	0.0382336	-0.0256379	0.0729924	0.0154963	0.0192203	0.00406337	0.0423681	0.0303647	0.0384069	0.00331579	0.0623829	-0.004822	0.0651094
-0.0575	-0.0322303	0.12282	-0.0354972	0.0195979	0.0150087	0.0323765	-0.00131162	0.0734454	-0.00593304	0.0313159	0.00570593	0.0261339	0.010995	0.0222521	0.01685	0.0534364	0.00234334	0.0474181
-0.057	-0.0892389	0.163746	-0.0454563	0.0168426	0.0200972	0.0408083	0.0238271	0.0830355	-0.0275367	0.0469164	0.00737398	0.0110017	-0.00898102	0.0369525	0.0306542	0.0506667	0.0100399	0.0322729
-0.0565	-0.0552503	0.162941	-0.0332985	0.0479547	0.0304687	0.02894	0.0171041	0.0630825	-0.0197356	0.0339902	0.00906837	0.018431	-0.0166819	0.0230294	0.00964232	0.0658151	0.0434646	0.0293497
-0.056	-0.0199431	0.162388	-0.0208202	0.0879371	0.0409168	0.0190986	0.00991953	0.0434857	-0.0115084	0.0367731	0.0107631	0.0310527	-0.024205	0.0499188	-0.011874	0.0824244	0.0772621	0.0673551
-0.0555	-0.0239818	0.103013	-0.0152355	0.0179397	0.0266065	0.0125899	-0.000217121	0.0294729	0.00259817	0.0315568	0.0175715	0.0426811	-0.0125752	0.0398339	0.0203732	0.0559007	0.0667309	0.0355974
-0.055	-0.0285905	0.0445911	-0.00975063	0.0759981	0.0119375	0.0317709	-0.0103965	0.0404728	0.0167899	0.0388596	0.0244539	0.0644565	-0.00066789	0.0330633	0.0533995	0.0549166	0.0555575	0.0305235
-0.0545	-0.0414089	0.0482088	0.00509021	0.029546	-0.00626736	0.0424987	0.000913858	0.0316933	0.00427973	0.0062892	0.0203802	0.0525311	-0.000490362	0.0306935	0.0203025	0.0156901	0.0241227	0.0125936
-0.054	-0.0543462	0.0674041	0.0200666	0.0433078	-0.0245234	0.0583638	0.0125356	0.0379669	-0.00861732	0.03927	0.0161476	0.0421037	-0.000482788	0.0419472	-0.0137526	0.0269715	-0.00760558	0.0289746
-0.0535	-0.0161181	0.0764426	-0.00354278	0.0258089	-0.0295647	0.046091	0.0138486	0.0375008	-0.00922258	0.024801	0.0148007	0.0348814	-0.0399288	0.0371637	-0.0131597	0.0298577	-0.00057135	0.066425
-0.053	0.0228513	0.0882995	-0.0277112	0.00932122	-0.0344146	0.0425697	0.0150123	0.0417039	-0.00964975	0.0195501	0.0134956	0.0360401	-0.0799465	0.0373017	-0.0120648	0.0348264	0.00702452	0.109443
-0.0525	0.0247969	0.0999069	-0.0105888	0.0375463	-0.0302536	0.0185922	-0.000228321	0.0321528	-0.00341372	0.0148201	0.00815356	0.0237146	-0.0572881	0.0376659	-0.0148867	0.0495004	-0.0129618	0.0773887
-0.052	0.0262061	0.123864	0.00713183	0.0709864	-0.0259621	0.0394161	-0.0157066	0.0225928	0.00291885	0.0252069	0.00275305	0.02198	-0.0337214	0.0418343	-0.0177653	0.0650123	-0.0333477	0.0785728
-0.0515	0.0036067	0.0609631	-0.0126141	0.0367269	-0.0296767	0.0407288	-0.00565415	0.0209786	0.00329141	0.033655	0.00728463	0.0131069	0.000559103	0.0363172	-0.0230744	0.0453171	-0.0331609	0.0568341
-0.051	-0.0193405	0.0773007	-0.0329029	0.0746853	-0.0335074	0.0425145	0.00476824	0.0388408	0.00357762	0.0434319	0.0119601	0.0123221	0.0349949	0.0731389	-0.0284187	0.0461012	-0.0326759	0.0433297
-0.0505	-0.0487347	0.0554607	-0.0231958	0.054783	-0.0203184	0.0227513	0.0112611	0.0421348	-0.00823871	0.0261763	0.00678772	0.00861227	0.0328944	0.0545817	-0.038295	0.0226404	-0.0105455	0.0411844
-0.05	-0.0782223	0.05155	-0.0130541	0.037301	-0.00688278	0.0196777	0.017697	0.0701481	-0.0202304	0.0166525	0.00147263	0.0262243	0.0302645	0.0462935	-0.0482369	0.0489901	0.0118984	0.0513702
-0.0495	-0.0572091	0.0506722	0.00526757	0.0213409	0.00547718	0.0257074	0.0115464	0.0539931	-0.0146171	0.026401	-0.0144144	0.0182951	0.0165167	0.053104	-0.0466702	0.0435873	-0.00200795	0.0245575
-0.049	-0.0354642	0.066704	0.0237077	0.0127514	0.0178216	0.0380253	0.0052135	0.043317	-0.0087488	0.0370989	-0.0304546	0.0166428	0.00260783	0.0619166	-0.0449367	0.0518078	-0.016441	0.0169937
-0.0485	-0.0345662	0.0869254	-0.000397417	0.0138617	0.0203909	0.0125932	-0.00260616	0.0578437	-0.000141192	0.0238154	-0.0222503	0.0175353	0.0160392	0.0594	-0.00715939	0.0302895	-0.00300237	0.0286631
-0.048	-0.0339701	0.111005	-0.025119	0.0211907	0.0228186	0.0226222	-0.0104474	0.0736163	0.00850611	0.012863	-0.0136947	0.0201374	0.0298666	0.0593262	0.0311402	0.017049	0.0108401	0.06664
-0.0475	-0.0324354	0.095896	-0.00234619	0.0101764	-0.00630195	0.0161704	0.0185978	0.0382236	0.00384189	0.0178538	-0.0206628	0.0210102	0.0104532	0.0612344	0.0229874	0.0377745	0.00590197	0.0604286
-0.047	-0.030887	0.0866501	0.0211148	0.0244235	-0.0358796	0.0366948	0.0481774	0.053256	-0.00101519	0.0445407	-0.0278558	0.0334698	-0.00944197	0.0645031	0.0141615	0.0616563	0.000691721	0.080613
-0.0465	0.000184946	0.0439976	0.0124423	0.0416957	-0.0213178	0.0578729	0.0241019	0.0448383	-0.0031012	0.0402154	-0.0187167	0.0272288	-0.00464532	0.0589801	1.73029e-05	0.0699075	0.000754649	0.0681724
-0.046	0.0316846	0.113936	0.00330432	0.0736598	-0.00611654	0.0809971	-0.000750974	0.0457997	-0.00514705	0.0358483	-0.00934105	0.031208	0.000509085	0.0892517	-0.014204	0.0858481	0.00089398	0.0560616
-0.0455	0.0143549	0.0703372	0.00729601	0.0461002	-0.00780889	0.0514198	-0.00314299	0.0406882	-0.00483884	0.0147377	-0.0239282	0.0263208	0.0127663	0.0622463	-0.0277346	0.0604416	0.0159486	0.0402619
-0.045	-0.00368238	0.0559658	0.0114779	0.0662252	-0.00974601	0.0539039	-0.00520957	0.0377525	-0.00449653	0.0102175	-0.0388625	0.0255215	0.0251264	0.0815199	-0.0412552	0.0378669	0.0312193	0.0268164
-0.0445	-0.0273587	0.067515	0.0155376	0.0693667	-0.0097326	0.0345216	-0.0228261	0.0253935	0.0119428	0.0286706	-0.0059361	0.0127706	0.0194998	0.0590998	-0.0172471	0.0322755	0.0355622	0.0242265
-0.044	-0.0511167	0.0939178	0.0195954	0.0777257	-0.00969092	0.0240466	-0.040668	0.0339895	0.0286154	0.04926	0.0276838	0.0129987	0.0136125	0.0578665	0.00730474	0.0351659	0.0397466	0.0603395
-0.0435	-0.0497016	0.0671395	0.0247299	0.0595707	-0.0261112	0.0260523	-0.0222811	0.0597747	0.0199059	0.0273381	0.00550085	0.0108049	0.00140222	0.0330516	0.00661226	0.0305661	0.0194364	0.0467233
-0.043	-0.0479218	0.040265	0.02988	0.0473828	-0.04277	0.0322546	-0.00336923	0.0878576	0.0108285	0.0190448	-0.0174906	0.0133436	-0.0108997	0.0125522	0.00555401	0.0367328	-0.00122884	0.0519295
-0.0425	0.00151896	0.0129566	0.0478907	0.0302993	-0.0282641	0.0359533	-0.0125365	0.0530546	0.0154664	0.0161708	-0.0204645	0.0207041	-0.00743046	0.0267659	0.0125413	0.00580509	0.0191947	0.0507363
-0.042	0.0516503	0.0189944	0.0660878	0.0267086	-0.0133067	0.0726412	-0.0221106	0.0255485	0.0203029	0.0173655	-0.0231483	0.0353907	-0.00373276	0.0418388	0.0196452	0.0462459	0.0402136	0.0675058
-0.0415	-0.0233631	0.0265027	0.066723	0.0211719	-0.00146973	0.0578742	-0.00902081	0.0188794	0.00867856	0.0195708	-0.0250698	0.0591712	-0.00702059	0.0265396	0.0132769	0.0569143	0.042771	0.0437935
-0.041	-0.10019	0.0699685	0.0671038	0.0256596	0.010322	0.0496698	0.00439735	0.0315207	-0.00318431	0.0339007	-0.0269803	0.0865368	-0.0104096	0.0327802	0.00671337	0.0783666	0.045061	0.0426629
-0.0405	-0.0357667	0.0729943	0.0405985	0.0266328	0.0120995	0.00673232	0.00576795	0.0193381	0.00255854	0.0320371	-0.0225625	0.0554247	-0.0158251	0.0269856	-0.00290801	0.0770447	0.0432286	0.0301318
-0.04	0.0307028	0.0847232	0.0137036	0.05946	0.013732	0.0402137	0.00696399	0.0360226	0.00855648	0.0337862	-0.0180529	0.0319649	-0.0212699	0.0392339	-0.0125737	0.0773481	0.0413365	0.0611655
-0.0395	0.0019647	0.0496529	-0.02347	0.0548807	-0.00290242	0.0512655	0.0231452	0.0256269	-0.0253608	0.0377327	-0.0134958	0.0108542	-0.0222987	0.0212607	-0.00626066	0.0498503	0.0560434	0.0565872
-0.039	-0.0281529	0.0403472	-0.0607926	0.111048	-0.0198015	0.0644074	0.0395435	0.0541377	-0.0598564	0.0664035	-0.00893813	0.012477	-0.0232635	0.0119341	0.000283907	0.0293789	0.0709909	0.0711603
-0.0385	-0.0553873	0.0191777	-0.0200351	0.0649623	-0.0100498	0.0683032	0.0252179	0.0617204	-0.035701	0.0483662	-0.00904097	0.0098211	-0.00775295	0.0260436	0.0137539	0.0227938	0.0437087	0.0568424
-0.038	-0.08258	0.062082	0.0218537	0.0273443	8.80404e-05	0.0775599	0.0104471	0.083161	-0.0106957	0.0313169	-0.00921135	0.0233599	0.00799631	0.0424559	0.0273243	0.0566466	0.0158146	0.0687799
-0.0375	-0.0114091	0.0504448	0.0113484	0.0452164	0.0160513	0.0520048	0.0239768	0.054955	-0.00430575	0.0268769	-0.00656602	0.0188329	-0.0138442	0.0534271	0.0241155	0.0348697	-0.000877642	0.0479173
-0.037	0.0611869	0.101269	8.39488e-05	0.0903094	0.032099	0.0295419	0.0379166	0.0339503	0.00181452	0.0326778	-0.0038799	0.0230223	-0.0362293	0.0718456	0.0206636	0.0308096	-0.0174076	0.0283991
-0.0365	-0.0178912	0.0456301	-0.00738449	0.0586133	0.0108481	0.0192122	0.00515913	0.0306157	-0.00155504	0.0376081	-0.00389999	0.0281696	-0.0484624	0.0410062	0.0101799	0.0176504	0.0295711	0.0239047
-0.036	-0.0991671	0.0783816	-0.0147979	0.0552659	-0.0109432	0.0296725	-0.0282749	0.0466859	-0.0050621	0.0447242	-0.00395929	0.0414615	-0.0605483	0.0133	-0.000405712	0.0530534	0.07747	0.0524185
-0.0355	-0.0558417	0.0376293	-0.0085963	0.0443519	0.025396	0.0253423	-0.0320949	0.0454247	-0.00967384	0.0432454	-0.00166197	0.037248	-0.0435324	0.0251011	-0.0267036	0.027734	0.0627799	0.0681558
-0.035	-0.0107109	0.0592835	-0.0021974	0.0430555	0.0625774	0.0427319	-0.0354858	0.0568999	-0.0143016	0.0453068	0.000669496	0.0395544	-0.0260949	0.0486535	-0.0532291	0.0438543	0.047183	0.113274
-0.0345	0.0234917	0.075675	0.00381818	0.0301925	0.0452193	0.0302018	-0.00940945	0.0511693	-0.00389872	0.0290322	0.00587098	0.0365432	-0.0121629	0.0479998	-0.0343667	0.0535918	0.0262307	0.0911137
-0.034	0.0575359	0.0976129	0.00982821	0.0493268	0.0270709	0.0275736	0.0170938	0.0571892	0.00672191	0.0183016	0.011114	0.0407274	0.00171823	0.0478146	-0.0148467	0.0834801	0.00520083	0.0704364
-0.0335	0.0253265	0.05816	-0.0134876	0.0568188	0.0226382	0.038536	0.018022	0.0211207	-0.00577346	0.0120184	0.0180814	0.0335117	0.021784	0.0293577	-0.00219021	0.0518276	-0.0152394	0.0690753
-0.033	-0.00784297	0.0447755	-0.0372283	0.0767528	0.0184042	0.0752737	0.0185796	0.0470738	-0.0186038	0.0125138	0.0250737	0.0329972	0.0419395	0.0571365	0.0103668	0.0298161	-0.0356712	0.0690322
-0.0325	0.00290512	0.0559519	-0.0206675	0.040114	0.0300606	0.0415053	-0.000843984	0.039399	-0.0155247	0.00964413	0.00680326	0.0231957	0.00963379	0.0364566	0.00256941	0.0200135	-0.0158168	0.0682698
-0.032	0.0142895	0.0695603	-0.00352279	0.0537431	0.0419472	0.0334323	-0.0205571	0.0567811	-0.0122151	0.00805062	-0.0118332	0.0271249	-0.023432	0.0214527	-0.00552292	0.0525549	0.00462132	0.101642
-0.0315	-0.000121184	0.0606743	0.0115073	0.0351549	0.0141232	0.0259172	-0.0199036	0.0398242	-0.0229455	0.019234	-0.00341207	0.015164	-0.0169249	0.0368995	-0.0397603	0.0401418	-0.0125682	0.135813
-0.031	-0.0149057	0.0662896	0.0265068	0.0354261	-0.0142762	0.0321565	-0.0189551	0.0725686	-0.0338793	0.0372057	0.0054011	0.024887	-0.00984447	0.0631891	-0.0743765	0.0535091	-0.0303029	0.176145
-0.0305	-0.0131448	0.0347813	0.0194639	0.0450551	-0.00756997	0.0398583	-0.0461064	0.0884191	-0.0280676	0.0206267	0.00557471	0.0229897	-0.00146673	0.0452194	-0.0484073	0.0364131	-0.027786	0.0991957
-0.03	-0.0111442	0.0983407	0.0121016	0.0584325	-0.000355093	0.0487714	-0.0736649	0.104874	-0.0220133	0.0354605	0.00562314	0.0408621	0.0069298	0.0533433	-0.0215602	0.0421795	-0.0249756	0.0235217
-0.0295	-0.0114657	0.058573	0.0147743	0.0411184	-0.00755038	0.0270258	-0.0607075	0.073437	-0.0399354	0.029237	0.0145729	0.040731	-0.00750575	0.0439779	-0.00940132	0.041116	-0.0263764	0.027988
-0.029	-0.0118208	0.0557337	0.0175923	0.0540902	-0.0149545	0.0444035	-0.0471631	0.0475278	-0.0582049	0.0285628	0.0236517	0.0474304	-0.0222721	0.0542822	0.00254478	0.0424929	-0.0278382	0.0516271
-0.0285	0.019251	0.0574818	0.0228306	0.06244	-0.00810617	0.0413888	-0.0457963	0.0401441	-0.0413545	0.0167778	0.0103119	0.0287618	-0.0159287	0.0508841	-0.00824869	0.0250186	-0.038408	0.0469905
-0.028	0.0507782	0.0737993	0.028104	0.0858481	-0.00105137	0.0506947	-0.0446059	0.0452797	-0.0239952	0.0261977	-0.00335271	0.0126353	-0.00927943	0.0518117	-0.0193716	0.0295782	-0.0491098	0.048354
-0.0275	0.0273498	0.0823049	0.0400539	0.0709031	-0.00876213	0.0360137	-0.0362436	0.0415027	-0.00345102	0.0357373	0.0103874	0.0202837	-0.0152425	0.0338357	-0.0408777	0.0348588	-0.0412649	0.0436957
-0.027	0.0031251	0.0932192	0.0521006	0.0594446	-0.0166868	0.0670293	-0.0277774	0.0668447	0.0171393	0.0481057	0.0245246	0.032567	-0.0213884	0.103052	-0.0625342	0.0453165	-0.0331512	0.0868059
-0.0265	-0.045741	0.0618594	-0.00953334	0.0565805	-0.0262989	0.0506057	-0.0270608	0.0513229	0.00971449	0.0286494	0.0217483	0.035555	-0.0483084	0.0824692	-0.0251651	0.0302828	-0.00945863	0.0950216
-0.026	-0.0949641	0.0331928	-0.0722348	0.0646432	-0.0359355	0.0623901	-0.0264564	0.0371607	0.0018838	0.0202975	0.0187269	0.0491078	-0.0755295	0.0677321	0.0130592	0.0248406	0.0144597	0.110873
-0.0255	-0.0369412	0.0111027	-0.0973347	0.0621703	-0.0141705	0.0192363	-0.00605879	0.0228627	-0.00537995	0.0117357	0.00422702	0.029231	-0.0531613	0.0383168	0.0107567	0.0147434	0.0165206	0.0591952
-0.025	0.0226356	0.0184256	-0.12189	0.0615968	0.00804937	0.0730583	0.0146257	0.0315013	-0.0126355	0.00361856	-0.0104392	0.0137903	-0.0300746	0.0390557	0.00786694	0.0203848	0.0182649	0.0216357
-0.0245	0.0465472	0.0210704	-0.0918374	0.0807903	0.00980032	0.0540596	0.0221809	0.0380005	-0.0014988	0.0262786	-0.0105255	0.00715985	-0.0244407	0.0463234	0.00797845	0.0316955	0.0288145	0.0363956
-0.024	0.069942	0.0322625	-0.0609938	0.101036	0.0112547	0.0343634	0.0295458	0.065266	0.00990437	0.0533904	-0.0104005	0.0225448	-0.0190598	0.0706483	0.00813344	0.0436151	0.0394917	0.0614967
-0.0235	0.0584813	0.0511139	-0.029664	0.0842519	0.00672457	0.0141941	-0.0216368	0.0344737	0.00988085	0.0305602	-0.000431798	0.0217014	-0.0150052	0.0276381	-0.00874829	0.0163302	-0.00203692	0.0643262
-0.023	0.0465156	0.125533	0.00167275	0.0761689	0.00210773	0.014315	-0.0736677	0.0205928	0.00969178	0.0381186	0.00967951	0.0279275	-0.0109699	0.0583514	-0.0258769	0.0167435	-0.044322	0.092698
-0.0225	0.0184392	0.111267	-0.0203653	0.0547089	0.0145207	0.0312532	-0.0300768	0.0141306	0.00193035	0.0184961	0.00811116	0.0307877	-0.0148684	0.0373996	-0.0159911	0.0115489	-0.067058	0.0604328
-0.022	-0.00987077	0.109372	-0.0431768	0.0480889	0.0271803	0.0491889	0.0148995	0.0426105	-0.00594079	0.00283635	0.00637358	0.0360132	-0.0188819	0.0206191	-0.00571388	0.0177225	-0.0895108	0.0786696
-0.0215	-0.0385086	0.0493821	-0.0329935	0.0235321	0.0304243	0.0353312	0.0215974	0.0321886	-0.0135698	0.0101446	-0.00173536	0.0282929	-0.0178499	0.0371689	-0.00353094	0.0260744	-0.0822918	0.0177747
-0.021	-0.0671512	0.0646601	-0.0223322	0.037481	0.0335318	0.0249679	0.0277408	0.0373829	-0.0211952	0.019427	-0.00993661	0.0343913	-0.0167448	0.092102	-0.00146528	0.0551635	-0.0746429	0.0481638
-0.0205	-0.0644078	0.0724859	-0.026536	0.0370854	0.0191335	0.017994	0.000484566	0.036445	-0.00191447	0.0235441	-0.011665	0.023014	0.00779995	0.0756346	-0.0125278	0.0508274	-0.0502942	0.0315464
-0.02	-0.0612097	0.0822858	-0.0309552	0.0443912	0.00448156	0.0387853	-0.0272556	0.0415083	0.0177561	0.0282244	-0.0132996	0.0210455	0.0326843	0.0649736	-0.0237805	0.0477362	-0.0257035	0.035079
-0.0195	-0.0396538	0.030797	-0.0230552	0.0211871	0.0219033	0.044619	-0.0296511	0.0264315	0.0037967	0.0285977	-0.0124011	0.0305529	0.013414	0.027251	-0.0293349	0.0700206	-0.0159371	0.0103013
-0.019	-0.0178319	0.0755072	-0.0149767	0.0380516	0.0397898	0.0541251	-0.0316795	0.0215424	-0.01065	0.039032	-0.0114659	0.0540753	-0.00649596	0.0562247	-0.0348066	0.0930176	-0.0063855	0.0457579
-0.0185	-0.00515683	0.0793901	0.00867717	0.0219369	0.0269396	0.0411936	-0.043522	0.0106292	-0.0112777	0.0312588	-0.0198886	0.0638043	-0.0170956	0.0272679	-0.0228861	0.0784696	-0.030433	0.0343646
-0.018	0.00738573	0.110566	0.0325567	0.0425263	0.0136441	0.048519	-0.0555067	0.0160926	-0.0117053	0.0261631	-0.0284469	0.0737123	-0.0275604	0.0339516	-0.0107135	0.0672735	-0.0549673	0.031831
-0.0175	0.0107925	0.0920544	0.044231	0.0287725	0.00475515	0.0438825	-0.0469548	0.0605711	-0.013927	0.0235754	-0.013834	0.0307148	-0.0134702	0.035715	-0.00896377	0.0540477	-0.0262792	0.0352169
-0.017	0.014067	0.0748339	0.0557285	0.0189618	-0.00406997	0.0503864	-0.0381053	0.106169	-0.0161748	0.0496195	0.00111472	0.020136	0.000975825	0.0465652	-0.00736512	0.0566712	0.00318001	0.041563
-0.0165	-0.00432016	0.0339425	-0.000760438	0.0217478	0.0109999	0.0639079	-0.0314422	0.080814	0.00658361	0.0387799	0.0093752	0.0110086	0.0106803	0.0481902	-0.00717065	0.0184793	-0.00267544	0.0331841
-0.016	-0.0230211	0.0253389	-0.0582345	0.0460189	0.026416	0.0787879	-0.0248108	0.0672065	0.0297043	0.0449123	0.0175388	0.0271375	0.0203161	0.0519644	-0.00699652	0.0219191	-0.00904257	0.044012
-0.0155	-0.0157763	0.0702595	-0.0311162	0.0385283	0.0323136	0.0434867	-0.00940865	0.0508758	0.0186113	0.0346277	0.0194295	0.0225296	0.0233253	0.0579347	-0.0300272	0.00723998	-0.00163922	0.0316125
-0.015	-0.00815547	0.134575	-0.00277227	0.054966	0.0380734	0.00854087	0.00612062	0.0505594	0.00702246	0.0282117	0.0212293	0.0262905	0.0262385	0.0652563	-0.0533942	0.0152125	0.00596365	0.0289346
-0.0145	0.0195748	0.132006	0.0430273	0.0251247	0.0140467	0.0196317	0.0120025	0.0524898	-0.0127257	0.0135077	0.0183571	0.0273502	0.0141055	0.0590506	-0.0405341	0.0104314	0.0115409	0.053908
-0.014	0.0475964	0.158748	0.0890798	0.0510027	-0.0104115	0.0339154	0.0177446	0.0827893	-0.0325921	0.00590769	0.0154173	0.0321441	0.00175455	0.0550534	-0.0271491	0.0170373	0.0170889	0.0793035
-0.0135	0.0195716	0.0854616	0.0602903	0.0384934	-0.00206738	0.0282938	-0.00138687	0.0389097	-0.0216561	0.00613152	0.0123684	0.0274351	0.000106955	0.0181616	-0.0186054	0.0393211	0.0031764	0.0716907
-0.013	-0.00926522	0.0608213	0.0304165	0.0429361	0.00675206	0.0419431	-0.0208787	0.0391064	-0.0102738	0.00933923	0.00931799	0.032022	-0.00138556	0.054348	-0.0101318	0.0628504	-0.011018	0.0806849
-0.0125	0.00846567	0.0373394	-0.0141133	0.0449244	0.00441079	0.0354145	-0.0206642	0.0325734	-0.0104049	0.0181851	-0.0109994	0.0162934	0.00787214	0.0467743	-0.0129556	0.0439463	0.00415834	0.0534797
-0.012	0.0268713	0.038961	-0.0588554	0.0489175	0.00190781	0.0320411	-0.0201641	0.0266457	-0.0107029	0.0444442	-0.0315669	0.0298232	0.0172856	0.0600756	-0.0159432	0.0323341	0.0197603	0.0386791
-0.0115	-0.0252114	0.0151561	-0.0193238	0.058566	0.00818145	0.0239405	-0.0262211	0.0238328	-0.0137459	0.0393315	-0.0380551	0.029968	-0.00935463	0.0473045	0.00914337	0.0382566	0.00595225	0.0322229
-0.011	-0.0783154	0.0571112	0.0214287	0.0764448	0.0145822	0.0289845	-0.032373	0.0316513	-0.0168288	0.0375938	-0.0443392	0.0448265	-0.0365172	0.0418277	0.0346367	0.0687541	-0.00828191	0.0432132
-0.0105	-0.0442371	0.0380976	0.028235	0.0342356	0.00659574	0.0251035	-0.00481082	0.0254531	-0.0166674	0.032674	-0.0191434	0.0399986	-0.0298423	0.0532132	0.0129472	0.0449862	0.026916	0.0450493
-0.01	-0.00889565	0.0358441	0.0345495	0.0235791	-0.00159923	0.0478403	0.0232398	0.0208091	-0.016459	0.0477929	0.00650862	0.039369	-0.022677	0.0700985	-0.00942592	0.0407236	0.06283	0.0507492
-0.0095	0.00507217	0.0328053	0.0120702	0.0185834	0.0120025	0.0284798	0.0118072	0.0219685	-0.0195976	0.0321744	0.00971371	0.0311522	-0.0415568	0.0654518	-0.025999	0.0260424	0.054288	0.0429479
-0.009	0.0187303	0.0775318	-0.0108263	0.0428432	0.0259201	0.0161912	-0.000197429	0.053141	-0.0227847	0.0365078	0.0125936	0.0282632	-0.0608139	0.06918	-0.0424881	0.0212069	0.0451018	0.0366646
-0.0085	0.0379693	0.105082	-0.0104449	0.0287134	0.0291737	0.0234756	-0.0338165	0.0599168	-0.0123281	0.0264809	0.00740304	0.0144234	-0.0275614	0.0772218	-0.0433248	0.00850295	-0.0201473	0.0403117
-0.008	0.0572892	0.145363	-0.00972618	0.0318154	0.0322729	0.0436798	-0.0677488	0.0669377	-0.00167377	0.0211369	0.00209557	0.0262024	0.00645196	0.0873081	-0.0439346	0.0261066	-0.0862087	0.0442415
-0.0075	0.0103074	0.0811529	-0.0539876	0.0582938	0.0195149	0.0499207	-0.0617679	0.0532187	0.00899164	0.02175	5.23864e-05	0.0250129	0.0022353	0.0584395	-0.025744	0.0112772	-0.0481113	0.0275123
-0.007	-0.0376351	0.0216366	-0.0989008	0.0921488	0.00652728	0.0578825	-0.0552087	0.0637093	0.0196572	0.0272879	-0.0019435	0.0316058	-0.00253528	0.0289964	-0.00728092	0.0338765	-0.00850472	0.0134904
-0.0065	-0.0197452	0.0359138	-0.0580218	0.0644594	0.0100096	0.0260245	-0.0259022	0.0583889	0.0191715	0.0305428	0.00339524	0.0166886	-0.0151002	0.0261326	-0.0243423	0.0287088	0.023202	0.0426069
-0.006	-0.000901437	0.0533996	-0.0158998	0.038821	0.0137305	0.0205764	0.00373392	0.0758534	0.0185243	0.037678	0.00884026	0.0198386	-0.027778	0.0389806	-0.0419183	0.0361467	0.0547943	0.0782325
-0.0055	-0.00599137	0.028696	0.00225554	0.0227408	0.0158308	0.0179902	0.0180038	0.0548419	0.012472	0.0335358	0.00284324	0.0278564	-0.0154273	0.0324612	-0.0311218	0.0516376	0.0292062	0.0553164
-0.005	-0.0114281	0.0213913	0.0200637	0.0478084	0.0179076	0.0300185	0.0320509	0.0453872	0.00634135	0.0395497	-0.00331957	0.0476791	-0.00271392	0.0316337	-0.0199142	0.0707131	0.00278962	0.0347046
-0.0045	-0.0318061	0.0394037	-0.00358037	0.0476752	0.0204663	0.0394465	0.00885985	0.019826	6.62022e-05	0.0161581	0.00477065	0.0320553	0.00901755	0.0629236	-0.0244247	0.0340501	-0.0159567	0.0150408
-0.004	-0.0524006	0.0692343	-0.027825	0.0671311	0.023032	0.0534927	-0.0148708	0.0482378	-0.00621104	0.0117462	0.0130674	0.0212663	0.0207348	0.110599	-0.029163	0.0101133	-0.0345919	0.0110102
-0.0035	-0.0395901	0.0423351	-0.00449494	0.0641636	0.0203258	0.0427038	-0.00713226	0.0426411	-0.000753645	0.0168015	0.0307969	0.00928878	0.0275643	0.0802283	0.00523412	0.0168964	-0.0543413	0.0403141
-0.003	-0.0262955	0.0872274	0.0195245	0.075399	0.0175432	0.0409962	0.00106223	0.0444656	0.00487377	0.0342635	0.0486631	0.024568	0.0343229	0.0534051	0.0401983	0.0337414	-0.0741069	0.082467
-0.0025	-0.0174912	0.0474926	0.0119155	0.0718514	0.0027338	0.0347694	-0.0105921	0.045685	-0.00775429	0.0287414	0.0226518	0.0172147	0.0307422	0.0488354	0.0222559	0.028644	-0.0544788	0.0644801
-0.002	-0.00875188	0.0295138	0.00384822	0.071448	-0.0122499	0.0300467	-0.022534	0.0627668	-0.0206469	0.0343374	-0.00399521	0.0161228	0.0270118	0.0458537	0.00354686	0.0306642	-0.0342799	0.0541599
-0.0015	-0.00995224	0.0360479	0.0419986	0.0423919	0.0468594	0.0372732	0.0206999	0.0536212	0.0241685	0.0207022	0.0150401	0.0278791	0.0301766	0.0461684	0.092608	0.0174479	0.00654078	0.0581232
-0.001	-0.0112966	0.0541004	0.0808187	0.0918899	0.107042	0.053096	0.0647331	0.04815	0.06982	0.0129778	0.0347373	0.0458476	0.0334413	0.0485308	0.183231	0.0177013	0.0476603	0.0763143
-0.0005	0.301617	0.191486	1.11374	0.262119	0.905853	0.193248	0.524872	0.143663	0.737353	0.15828	0.0624385	0.0511136	0.480125	0.178942	1.28307	0.193841	0.983475	0.286365
-2.77556e-17	0.619084	0.339176	2.16106	0.467889	1.71537	0.370313	0.991041	0.257181	1.4139	0.30742	0.0902557	0.0566017	0.933233	0.312525	2.39753	0.377398	1.93225	0.502932
0.0005	1.90935	0.498121	5.62943	0.730751	3.87036	0.551936	2.15238	0.220758	3.51782	0.780904	0.0578711	0.0723152	2.36598	0.462796	5.63236	0.88092	4.6317	1.1191
0.001	3.2137	0.664532	9.13289	1.00385	6.04485	0.743743	3.3238	0.308841	5.64243	1.26363	0.0246143	0.0930996	3.81292	0.676315	8.89792	1.39594	7.35652	1.80961
0.0015	4.46908	0.750762	12.9245	1.16777	8.34163	0.828742	4.15907	0.353992	7.82367	1.71148	-0.0399213	0.080804	5.37166	0.837826	12.5731	2.09978	9.98349	2.33826
0.002	5.72374	0.838851	16.7203	1.38022	10.6402	0.936333	4.98947	0.419405	10.0057	2.16055	-0.10491	0.0693301	6.93201	1.04476	16.2541	2.84121	12.609	2.8917
0.0025	6.47889	0.892733	18.862	1.39299	12.158	1.05253	5.349	0.380464	11.4065	2.39496	-0.14203	0.0722834	7.92062	1.18414	18.9896	3.41354	13.9309	3.11343
0.003	7.22679	0.950544	20.9798	1.41649	13.6645	1.17756	5.70171	0.354161	12.796	2.62742	-0.178746	0.0897548	8.90094	1.32966	21.7113	3.98913	15.2339	3.3323
0.0035	7.71285	0.951769	21.8868	1.37746	14.5145	1.26683	5.87977	0.350156	13.5752	2.72881	-0.220794	0.0928158	9.44164	1.41855	23.4551	4.26887	15.7711	3.34632
0.004	8.19511	0.956058	22.7763	1.35094	15.3549	1.35677	6.0553	0.346597	14.3455	2.82834	-0.26292	0.0973002	9.97596	1.5117	25.1848	4.54456	16.2973	3.35749
0.0045	8.52605	1.00717	23.0259	1.32939	15.864	1.4171	6.13613	0.340927	14.7323	2.86579	-0.292441	0.103393	10.3268	1.56686	26.1924	4.64468	16.3575	3.30317
0.005	8.8548	1.0594	23.2662	1.32327	16.3683	1.47771	6.21559	0.336336	15.1135	2.90248	-0.32178	0.110711	10.6751	1.62189	27.1895	4.74365	16.411	3.24836
0.0055	9.05847	1.10608	23.1491	1.30295	16.5878	1.51881	6.22409	0.310813	15.2786	2.92104	-0.336515	0.109575	10.9495	1.65824	27.6887	4.74903	16.25	3.1143
0.006	9.26033	1.153	23.0269	1.2897	16.8033	1.55966	6.23156	0.288467	15.4406	2.9396	-0.351038	0.113609	11.223	1.69604	28.1807	4.75388	16.0859	2.98143
0.0065	9.41122	1.195	22.6485	1.35474	16.8627	1.55315	6.18586	0.255743	15.4504	2.9243	-0.382285	0.109333	11.3648	1.71255	28.2096	4.72228	15.7775	2.87064
0.007	9.56137	1.23864	22.2665	1.42499	16.9198	1.54649	6.13939	0.223059	15.4581	2.90892	-0.413775	0.10733	11.5047	1.72962	28.2318	4.69296	15.467	2.76068
0.0075	9.60479	1.18238	21.6744	1.46272	16.8392	1.53515	6.0495	0.215458	15.3314	2.91502	-0.434872	0.117317	11.579	1.75706	27.8949	4.5818	15.0115	2.66749
0.008	9.64666	1.1247	21.0792	1.50344	16.7566	1.52469	5.95897	0.21075	15.2027	2.92175	-0.455819	0.12825	11.6523	1.78578	27.5527	4.47402	14.554	2.57543
0.0085	9.73125	1.13581	20.3856	1.50629	16.559	1.496	5.82899	0.222103	14.9671	2.94269	-0.471786	0.136749	11.6931	1.82404	26.9284	4.36595	14.0916	2.55625
0.009	9.81646	1.15391	19.6906	1.51468	16.3597	1.46837	5.69843	0.234201	14.7299	2.96387	-0.487681	0.145584	11.7334	1.86294	26.3	4.26292	13.6291	2.54315
0.0095	9.77804	1.14841	18.744	1.5716	16.0691	1.46792	5.54576	0.239943	14.3888	2.97845	-0.507204	0.124829	11.6905	1.89423	25.344	4.1523	13.0652	2.49855
0.01	9.73782	1.14287	17.7937	1.6317	15.7772	1.46914	5.39277	0.2513	14.0462	2.99295	-0.526779	0.115894	11.6463	1.92643	24.3833	4.05146	12.4999	2.45364
0.0105	9.65048	1.10852	16.6504	1.73433	15.3599	1.43813	5.17634	0.275044	13.5822	3.0016	-0.528605	0.103629	11.4688	1.93396	23.1067	3.89427	11.9442	2.43025
0.011	9.56246	1.07415	15.5043	1.8439	14.9409	1.40886	4.959	0.299715	13.1164	3.01065	-0.530174	0.0981132	11.2893	1.94198	21.8256	3.76156	11.3886	2.40836
0.0115	9.34796	1.11009	14.1938	1.93074	14.4055	1.38935	4.70953	0.278267	12.5382	2.9908	-0.537861	0.0805151	11.031	1.94307	20.1675	3.54697	10.7385	2.33151
0.012	9.13163	1.14933	12.881	2.02787	13.8685	1.3733	4.4596	0.25729	11.9584	2.97066	-0.545638	0.0663744	10.7717	1.94489	18.5039	3.3747	10.0871	2.25393
0.0125	8.95818	1.12955	11.4991	2.04187	13.1926	1.35022	4.17945	0.213998	11.3107	2.9021	-0.534383	0.0982666	10.4548	1.91165	16.6465	3.19263	9.32052	2.11972
0.013	8.78535	1.11205	10.1161	2.06922	12.5148	1.33086	3.89887	0.176468	10.6621	2.83433	-0.522852	0.135656	10.1371	1.87902	14.7863	3.06197	8.55231	1.98622
0.0135	8.53178	1.09272	8.83799	2.01412	11.768	1.26769	3.6389	0.163114	10.0117	2.72031	-0.518923	0.127879	9.77351	1.81745	12.9808	2.81931	7.81057	1.82375
0.014	8.27704	1.07388	7.56137	1.97191	11.0203	1.20562	3.37924	0.158845	9.36127	2.60682	-0.515104	0.120635	9.40925	1.75604	11.1761	2.60868	7.06922	1.66243
0.0145	8.01942	1.0425	6.50159	1.86396	10.3326	1.14134	3.16773	0.144493	8.73413	2.44254	-0.499543	0.122445	9.08878	1.68476	9.62369	2.32608	6.42768	1.50061
0.015	7.76176	1.01218	5.44496	1.76395	9.64576	1.07702	2.95691	0.134599	8.10731	2.27811	-0.483812	0.124462	8.76895	1.61468	8.07494	2.05605	5.7876	1.3389
0.0155	7.46277	0.979507	4.61779	1.57118	9.07405	1.01645	2.79546	0.138063	7.58355	2.12273	-0.470918	0.108955	8.46837	1.55146	6.87902	1.77774	5.22607	1.17614
0.016	7.16317	0.950046	3.79395	1.3773	8.50401	0.956286	2.63472	0.143166	7.06128	1.96756	-0.458065	0.0937485	8.16806	1.4884	5.68822	1.50392	4.66568	1.01524
0.0165	6.96766	0.913601	3.21629	1.15326	8.02108	0.913164	2.46997	0.153201	6.6372	1.8508	-0.439585	0.101398	7.90271	1.4507	4.81302	1.28978	4.27843	0.868061
0.017	6.77366	0.877252	2.64219	0.929391	7.53941	0.871422	2.30516	0.166417	6.21455	1.73492	-0.421023	0.109524	7.63786	1.41425	3.94238	1.07898	3.89369	0.722339
0.0175	6.606	0.830958	2.28431	0.763266	7.13955	0.809865	2.16608	0.143587	5.86005	1.62173	-0.418432	0.106487	7.42925	1.3737	3.35624	0.904244	3.58151	0.606138
0.018	6.43873	0.787176	1.92955	0.603149	6.74088	0.749236	2.02737	0.124732	5.50655	1.5087	-0.416073	0.103767	7.22144	1.33476	2.77421	0.731877	3.27037	0.496906
0.0185	6.3094	0.76222	1.66418	0.488866	6.38844	0.738574	1.91281	0.115601	5.23161	1.42048	-0.394278	0.0879872	7.06032	1.3098	2.34533	0.614378	3.06994	0.465935
0.019	6.18062	0.738737	1.40011	0.375273	6.03668	0.728704	1.7986	0.108184	4.95781	1.33265	-0.372202	0.0737123	6.89987	1.28603	1.91867	0.49874	2.87112	0.440527
0.0195	6.00814	0.743648	1.23229	0.279751	5.75493	0.713248	1.73967	0.124777	4.72937	1.26924	-0.368675	0.0669007	6.70191	1.26851	1.64908	0.408451	2.65105	0.432574
0.02	5.83503	0.749191	1.06587	0.192607	5.47419	0.697762	1.68153	0.142871	4.50158	1.2063	-0.365416	0.0606457	6.50341	1.25124	1.38177	0.318744	2.43068	0.432322
0.0205	5.669	0.732036	0.98772	0.1664	5.23382	0.654748	1.58222	0.0893757	4.29241	1.1665	-0.355559	0.0550889	6.37222	1.22682	1.23376	0.262718	2.31457	0.366727
0.021	5.50307	0.715987	0.910852	0.14204	4.99403	0.612058	1.48232	0.0492285	4.0835	1.12721	-0.345607	0.0507157	6.24201	1.20392	1.08746	0.207735	2.19997	0.308689
0.0215	5.39048	0.691153	0.842571	0.123268	4.79467	0.578215	1.40252	0.0724578	3.90444	1.07579	-0.33972	0.0302805	6.11595	1.15183	0.93308	0.200037	2.11317	0.297536
0.022	5.27866	0.667388	0.774415	0.106044	4.5959	0.544764	1.323	0.0967063	3.72581	1.02434	-0.333893	0.0237591	5.98995	1.09954	0.778578	0.198962	2.02677	0.288159
0.0225	5.19269	0.654588	0.708138	0.0751247	4.3955	0.531715	1.2647	0.082635	3.57982	0.974012	-0.310074	0.0255851	5.86052	1.08982	0.67844	0.18429	1.92338	0.260174
0.023	5.1071	0.64274	0.641887	0.0498595	4.19508	0.519221	1.2067	0.0841067	3.43429	0.923906	-0.285995	0.0378861	5.73104	1.08256	0.579091	0.170685	1.81974	0.244377
0.0235	5.01516	0.605667	0.59423	0.0585335	4.04471	0.484914	1.18189	0.0704463	3.30631	0.89148	-0.276525	0.0415663	5.6417	1.06653	0.523238	0.134044	1.7628	0.244357
0.024	4.92313	0.572533	0.546842	0.0788394	3.89506	0.450464	1.15757	0.0577733	3.17858	0.859979	-0.267267	0.0499672	5.55294	1.05086	0.468016	0.0990075	1.70654	0.25538
0.0245	4.81347	0.566114	0.524196	0.0450296	3.76735	0.445651	1.08322	0.0221238	3.07426	0.839012	-0.261878	0.0485287	5.42583	1.03827	0.438416	0.117357	1.61841	0.253774
0.025	4.70356	0.561756	0.501909	0.0252097	3.63995	0.441616	1.00814	0.0328929	2.97029	0.818337	-0.256544	0.0514021	5.29817	1.02639	0.409187	0.136924	1.52982	0.254296
0.0255	4.57078	0.561924	0.516261	0.0514996	3.49935	0.446784	0.974194	0.0473307	2.84149	0.787086	-0.260876	0.0672202	5.20569	1.01152	0.378318	0.132719	1.48442	0.247616
0.026	4.43766	0.565596	0.531145	0.0873518	3.35856	0.452336	0.940848	0.0809158	2.71233	0.75606	-0.265348	0.0858988	5.11372	0.997121	0.347425	0.129187	1.43966	0.245219
0.0265	4.33235	0.56077	0.505229	0.079697	3.22903	0.440986	0.932015	0.0691597	2.62443	0.740238	-0.256898	0.0752777	5.03071	0.954601	0.305728	0.124052	1.39488	0.246502
0.027	4.22743	0.556098	0.478723	0.0785073	3.09966	0.431039	0.923538	0.0612437	2.53712	0.724814	-0.248262	0.0682775	4.94783	0.912156	0.263874	0.123465	1.35011	0.254056
0.0275	4.21288	0.546706	0.464666	0.0688046	2.99448	0.401498	0.904246	0.0603657	2.45004	0.704071	-0.235575	0.0629268	4.86052	0.887069	0.236001	0.101611	1.30018	0.225196
0.028	4.19964	0.538306	0.450789	0.0597469	2.88964	0.373088	0.884798	0.0814537	2.36296	0.683984	-0.222829	0.0665365	4.77314	0.863141	0.20833	0.0813983	1.25018	0.20141
0.0285	4.11847	0.506118	0.433766	0.0381756	2.80979	0.339853	0.850739	0.0585835	2.29038	0.654681	-0.212698	0.0663484	4.69512	0.869296	0.198213	0.0464448	1.21061	0.20038
0.029	4.03632	0.473626	0.416698	0.0273031	2.73031	0.306751	0.816469	0.0355351	2.21801	0.625522	-0.202605	0.0683732	4.61723	0.876342	0.18835	0.0226053	1.1712	0.209432
0.0295	3.967	0.451076	0.414946	0.0096876	2.63873	0.321587	0.796343	0.0352484	2.16042	0.604057	-0.204744	0.0815774	4.53546	0.853333	0.1696	0.0613205	1.10472	0.179211
0.03	3.89786	0.436901	0.413416	0.0424422	2.54698	0.338325	0.776422	0.0468033	2.10304	0.582796	-0.20706	0.0966416	4.45364	0.830411	0.15072	0.103061	1.03785	0.149942
0.0305	3.80579	0.426147	0.398603	0.0543213	2.45369	0.30934	0.767942	0.0868453	2.04135	0.56599	-0.20485	0.0895575	4.39144	0.817	0.119949	0.0997369	1.06767	0.113618
0.031	3.71338	0.416403	0.383596	0.0775564	2.36037	0.280738	0.759627	0.128808	1.97959	0.549418	-0.202574	0.0831395	4.32952	0.804488	0.0890049	0.105298	1.09888	0.0772498
0.0315	3.64389	0.398923	0.369405	0.0857428	2.27231	0.278833	0.714077	0.0755551	1.8942	0.524309	-0.210997	0.0580591	4.25904	0.789924	0.0946994	0.10441	1.05357	0.104283
0.032	3.57474	0.381737	0.355226	0.0966543	2.18432	0.277725	0.667986	0.0229854	1.80846	0.499246	-0.219576	0.0359006	4.18843	0.776446	0.100925	0.103668	1.00715	0.140506
0.0325	3.52607	0.34372	0.335576	0.070536	2.12118	0.280987	0.648602	0.0241507	1.78171	0.475232	-0.212507	0.0242312	4.12074	0.763864	0.0968986	0.0805094	0.964322	0.140547
0.033	3.47769	0.306461	0.315846	0.056168	2.0584	0.286708	0.629606	0.035415	1.75582	0.453679	-0.205211	0.0220197	4.0531	0.754488	0.0927238	0.0600854	0.921541	0.141306
0.0335	3.40499	0.326114	0.319071	0.0544873	2.01069	0.262421	0.641023	0.0471479	1.695	0.440711	-0.185497	0.0210209	4.02349	0.695605	0.0665352	0.0454388	0.88672	0.0970875
0.034	3.33193	0.347199	0.322628	0.0595441	1.96319	0.23962	0.652882	0.059244	1.63367	0.432528	-0.165603	0.0442424	3.99443	0.636123	0.0400276	0.048588	0.852015	0.0553543
0.0345	3.30004	0.365554	0.321323	0.0451876	1.88113	0.24308	0.632953	0.06667	1.58324	0.420642	-0.159185	0.0336503	3.93021	0.629205	0.0297743	0.0439816	0.815761	0.0993558
0.035	3.26875	0.384799	0.319948	0.0494824	1.79856	0.248963	0.612564	0.0768977	1.53297	0.408853	-0.152962	0.025677	3.86548	0.624114	0.0197565	0.0408046	0.779484	0.147771
0.0355	3.18687	0.37633	0.332931	0.0376941	1.74348	0.226409	0.577765	0.0643236	1.48956	0.404071	-0.146516	0.029216	3.78808	0.653049	0.0300216	0.0283767	0.796481	0.145214
0.036	3.10425	0.371732	0.346122	0.0394002	1.6888	0.206007	0.542756	0.0575236	1.44624	0.400616	-0.140066	0.0426385	3.7105	0.682559	0.0405805	0.0317191	0.81425	0.145312
0.0365	3.02986	0.362322	0.337366	0.0163253	1.63247	0.202969	0.530423	0.0471056	1.40245	0.379788	-0.15881	0.0465817	3.63964	0.685956	0.0316623	0.0651226	0.834923	0.10523
0.037	2.95559	0.354921	0.328293	0.0482791	1.57612	0.202455	0.518418	0.0571027	1.35865	0.358866	-0.177919	0.0686348	3.56887	0.689018	0.0224619	0.104588	0.855638	0.11073
0.0375	2.93968	0.335571	0.327963	0.0487607	1.54976	0.195787	0.495476	0.0625194	1.30721	0.341387	-0.166479	0.0333828	3.53943	0.63964	0.00811411	0.0834682	0.854733	0.0859547
0.038	2.92462	0.31681	0.327759	0.0596633	1.52382	0.190216	0.472375	0.0791849	1.25565	0.324163	-0.154596	0.0108965	3.51058	0.595016	-0.0063083	0.0672874	0.853515	0.0712962
0.0385	2.84341	0.316139	0.345211	0.0435116	1.4852	0.159453	0.481583	0.0560822	1.21006	0.324376	-0.109141	0.0110301	3.43844	0.578489	-0.0341519	0.0685522	0.81303	0.107164
0.039	2.76125	0.319215	0.362918	0.0591249	1.44639	0.128547	0.49126	0.0455248	1.16456	0.327338	-0.0631999	0.0335001	3.36568	0.56524	-0.06219	0.0879144	0.771977	0.148664
0.0395	2.70084	0.313291	0.345667	0.0622694	1.39167	0.134597	0.443484	0.0103605	1.1417	0.333862	-0.0818503	0.0330486	3.31168	0.567347	-0.0366502	0.077163	0.735757	0.167004
0.04	2.64076	0.308615	0.327909	0.0879295	1.33671	0.143821	0.394875	0.0546023	1.11917	0.342038	-0.101437	0.0361737	3.25796	0.570317	-0.0103341	0.0672585	0.699607	0.187803
0.0405	2.60956	0.311303	0.342662	0.0534267	1.27994	0.14721	0.42699	0.0307984	1.10481	0.322176	-0.0938414	0.0309317	3.22898	0.561289	-0.00871409	0.033745	0.712186	0.138336
0.041	2.57879	0.316875	0.357885	0.0500382	1.22314	0.151977	0.460275	0.0200881	1.09057	0.301969	-0.0858523	0.039138	3.20037	0.552227	-0.0074519	0.053567	0.725472	0.0893161
0.0415	2.52808	0.307899	0.324996	0.0678562	1.19612	0.140056	0.469026	0.0422252	1.05319	0.298468	-0.0924091	0.0344635	3.17401	0.537065	-0.011598	0.0389837	0.730226	0.0696208
0.042	2.47708	0.302342	0.29141	0.0976292	1.16954	0.12935	0.477422	0.072798	1.01548	0.296759	-0.0991767	0.0327571	3.14769	0.522455	-0.0158225	0.0458611	0.734855	0.0845167
0.0425	2.46841	0.273016	0.290266	0.0565752	1.14346	0.138113	0.460451	0.0540292	1.01328	0.289163	-0.0983263	0.0308736	3.07657	0.518302	-0.0453295	0.0434059	0.710253	0.0707245
0.043	2.46035	0.243866	0.289592	0.038844	1.11738	0.148622	0.443113	0.0426212	1.0116	0.281785	-0.0973654	0.0389743	3.0048	0.514593	-0.0752029	0.0429455	0.685227	0.0800612
0.0435	2.36294	0.229174	0.294152	0.0387913	1.07063	0.126529	0.429316	0.0277228	0.982115	0.27644	-0.084733	0.0374882	2.98306	0.490419	-0.0603184	0.0355414	0.678057	0.0590448
0.044	2.26423	0.225349	0.298788	0.0432359	1.02358	0.107484	0.415571	0.0649473	0.952225	0.273153	-0.0719315	0.0367657	2.96205	0.466271	-0.0447854	0.0381806	0.671146	0.046457
0.0445	2.24729	0.24301	0.286455	0.0287367	1.00002	0.105497	0.390275	0.0289871	0.901563	0.251781	-0.0729832	0.027412	2.91206	0.456306	-0.0706047	0.022864	0.659326	0.0577691
0.045	2.23154	0.262563	0.273877	0.0252009	0.976803	0.106136	0.364811	0.0489517	0.8506	0.232545	-0.0742357	0.0235111	2.86165	0.446934	-0.0970232	0.0211681	0.647435	0.091903
0.0455	2.22829	0.258079	0.290841	0.0546767	0.974492	0.135733	0.383974	0.0436859	0.843268	0.231612	-0.0716574	0.0210859	2.80659	0.445411	-0.084382	0.0155618	0.650105	0.080434
0.046	2.22523	0.256662	0.308234	0.092839	0.972484	0.169023	0.403784	0.0425738	0.836569	0.232144	-0.0690236	0.0197563	2.75145	0.444777	-0.0711748	0.0317844	0.652985	0.0894184
0.0465	2.20399	0.250288	0.297479	0.0872219	0.933892	0.138184	0.399251	0.024751	0.832307	0.234388	-0.0686801	0.0205131	2.7092	0.459082	-0.0485119	0.019043	0.606338	0.0766203
0.047	2.18248	0.251278	0.286317	0.0828616	0.89477	0.108911	0.394365	0.0282438	0.828081	0.237401	-0.0683698	0.0313432	2.66714	0.47529	-0.0257119	0.0274095	0.558973	0.0674506
0.0475	2.1399	0.22785	0.272063	0.0500899	0.871707	0.101934	0.368412	0.0155843	0.813273	0.219332	-0.0690295	0.033001	2.64492	0.464505	-0.0386451	0.00447581	0.560388	0.107235
0.048	2.09702	0.224507	0.257765	0.0338115	0.848877	0.106136	0.342154	0.0514051	0.798311	0.202483	-0.0697032	0.0456019	2.62298	0.454168	-0.052096	0.0344875	0.562509	0.15416
0.0485	2.0586	0.20707	0.265534	0.02675	0.818861	0.113325	0.364926	0.0207233	0.757906	0.212807	-0.0726157	0.0217842	2.56634	0.437143	-0.0664032	0.0255157	0.549949	0.143928
0.049	2.02025	0.202242	0.273623	0.0515657	0.78874	0.121321	0.388409	0.0323935	0.717133	0.226197	-0.0755607	0.0105993	2.50919	0.420203	-0.0807228	0.0301179	0.537176	0.136185
0.0495	1.94612	0.196361	0.271571	0.0315756	0.757993	0.105834	0.383342	0.0354342	0.684203	0.21759	-0.0871451	0.028538	2.4859	0.387555	-0.0683749	0.0271123	0.520033	0.0969573
0.05	1.87147	0.240025	0.269372	0.0143687	0.727237	0.102132	0.377861	0.0398147	0.651388	0.209318	-0.0988547	0.0529049	2.4631	0.357167	-0.0556407	0.0372415	0.502827	0.0724713
0.0505	1.89186	0.193819	0.244477	0.0389628	0.718174	0.102803	0.361386	0.0523042	0.646234	0.191371	-0.0785692	0.0465027	2.42029	0.389257	-0.0695365	0.0260763	0.547061	0.105154
0.051	1.91362	0.176405	0.219253	0.0665928	0.709425	0.108968	0.344752	0.0726495	0.64148	0.175101	-0.0578202	0.0408611	2.37718	0.424115	-0.0838182	0.0243675	0.592184	0.146356
0.0515	1.89493	0.136376	0.226864	0.0325189	0.6649	0.116765	0.358134	0.0614732	0.62315	0.162192	-0.0478812	0.0200069	2.34256	0.398492	-0.075569	0.0171259	0.590409	0.0952818
0.052	1.87565	0.115049	0.23495	0.0360184	0.619856	0.127416	0.371951	0.0735335	0.604624	0.150374	-0.0380989	0.0218188	2.30807	0.374782	-0.0669934	0.024138	0.587954	0.0476156
0.0525	1.83277	0.140436	0.224589	0.0163311	0.619877	0.114207	0.37267	0.0540616	0.582675	0.154597	-0.0233142	0.023919	2.27332	0.357077	-0.0784736	0.0268115	0.588085	0.0429196
0.053	1.78954	0.179405	0.213961	0.0359468	0.62055	0.103297	0.373199	0.0513278	0.560676	0.16004	-0.00845703	0.0347734	2.23856	0.342258	-0.0902443	0.0426391	0.588252	0.0391128
0.0535	1.74374	0.188852	0.237086	0.0229972	0.614135	0.107545	0.366498	0.049702	0.547858	0.151541	-0.0325229	0.0381029	2.22711	0.356553	-0.0744995	0.0510682	0.599821	0.0685233
0.054	1.6979	0.210827	0.2607	0.0321329	0.607617	0.117739	0.359691	0.050637	0.535174	0.143034	-0.0571528	0.045487	2.21599	0.371876	-0.058356	0.0714648	0.611556	0.0991366
0.0545	1.67795	0.222864	0.238618	0.0648228	0.583101	0.096171	0.367632	0.073694	0.512834	0.130662	-0.0696423	0.0476892	2.17716	0.36836	-0.0665107	0.0515812	0.600974	0.100059
0.055	1.65839	0.237929	0.215874	0.107006	0.558324	0.0830658	0.375786	0.106187	0.490354	0.11965	-0.0819559	0.0586095	2.13793	0.370501	-0.0750174	0.0333512	0.59007	0.11991
0.0555	1.62314	0.160211	0.204938	0.087734	0.535086	0.078628	0.349112	0.0925857	0.486564	0.12389	-0.0646447	0.0379598	2.12281	0.339458	-0.0895807	0.0566789	0.584228	0.106968
0.056	1.58767	0.0951748	0.194172	0.0802356	0.51187	0.0773941	0.321933	0.0841718	0.483044	0.131636	-0.0469043	0.0285994	2.10804	0.308486	-0.104232	0.0829756	0.57846	0.10917
0.0565	1.53759	0.118708	0.19386	0.0734424	0.48733	0.0859283	0.314798	0.0968422	0.476055	0.105191	-0.0677459	0.0180841	2.06176	0.301488	-0.0813956	0.0598934	0.556355	0.094137
0.057	1.4873	0.160661	0.1937	0.0792104	0.462771	0.0962621	0.307953	0.111141	0.469015	0.0786472	-0.0891465	0.0295977	2.01502	0.298691	-0.0580163	0.0700794	0.534015	0.103332
0.0575	1.4505	0.181628	0.215671	0.0716287	0.447217	0.0914401	0.313482	0.0743749	0.460161	0.0898064	-0.089019	0.0325355	2.01398	0.305568	-0.0508938	0.0642357	0.507463	0.0787122
0.058	1.41389	0.202743	0.237963	0.0856314	0.431794	0.091792	0.31919	0.0488955	0.451282	0.102167	-0.0885795	0.0484732	2.0136	0.313963	-0.0440068	0.058175	0.480851	0.0664238
0.0585	1.43087	0.190218	0.219797	0.063573	0.417406	0.0840208	0.309456	0.042983	0.422954	0.106838	-0.0790756	0.0407344	1.9485	0.321532	-0.0427192	0.0578	0.458149	0.118394
0.059	1.44863	0.194176	0.201045	0.0549854	0.403034	0.0831103	0.299498	0.0384002	0.394345	0.114226	-0.0694402	0.0340828	1.88246	0.329546	-0.0415128	0.066074	0.435504	0.173528
0.0595	1.38218	0.19148	0.206955	0.0143198	0.396292	0.0688933	0.32564	0.028202	0.395531	0.102616	-0.0583694	0.0216266	1.87677	0.301166	-0.0483654	0.0359227	0.445243	0.179865
0.06	1.31451	0.20709	0.213222	0.06225	0.38966	0.0721245	0.352305	0.040296	0.397148	0.0913567	-0.0472777	0.0103889	1.87196	0.275036	-0.0553348	0.0344338	0.455451	0.190869
0.0605	1.30225	0.17071	0.222877	0.0872154	0.398042	0.0674767	0.331536	0.0339148	0.394972	0.0932885	-0.0510437	0.0231018	1.84387	0.261301	-0.0507979	0.0280478	0.464936	0.18557
0.061	1.29079	0.134019	0.232581	0.113399	0.406641	0.069359	0.310078	0.0635214	0.392742	0.0966483	-0.0550249	0.0367952	1.81545	0.250956	-0.0460943	0.0442919	0.474409	0.185158
0.0615	1.2799	0.164482	0.239827	0.0612769	0.401508	0.0812002	0.289007	0.0371614	0.378882	0.0815916	-0.0760755	0.0334809	1.78035	0.264029	-0.0370971	0.0445376	0.475888	0.150635
0.062	1.26901	0.196837	0.247037	0.0149845	0.396177	0.0938385	0.267941	0.0199923	0.364853	0.0726407	-0.0973735	0.0369863	1.74515	0.279379	-0.0280377	0.0447413	0.47725	0.11706
0.0625	1.29426	0.149986	0.22226	0.0289991	0.376141	0.104751	0.239907	0.0182329	0.34158	0.0753599	-0.0498293	0.0290278	1.71845	0.273922	-0.0477971	0.051306	0.49959	0.103157
0.063	1.32004	0.120617	0.19702	0.0544155	0.355892	0.115916	0.211773	0.0235489	0.318174	0.0797934	-0.00128776	0.0341583	1.69187	0.268677	-0.0679741	0.0612891	0.522234	0.0944214
0.0635	1.25291	0.11843	0.186983	0.040617	0.357968	0.0945151	0.274478	0.048879	0.316183	0.100148	-0.00134464	0.0299169	1.69018	0.25061	-0.0717011	0.0379807	0.502897	0.113461
0.064	1.18443	0.124571	0.177166	0.0435933	0.360367	0.0752441	0.3385	0.0857187	0.314503	0.121967	-0.00210567	0.0295505	1.68886	0.232565	-0.0751898	0.0156388	0.48295	0.134595
0.0645	1.16029	0.0915182	0.195888	0.00832784	0.340239	0.059856	0.319226	0.0780941	0.303466	0.105584	-0.0248946	0.0275916	1.6397	0.232865	-0.074396	0.044401	0.467544	0.0964885
0.065	1.1368	0.0776824	0.215024	0.0583087	0.319785	0.046714	0.298745	0.0760848	0.292293	0.0935951	-0.0480027	0.0399621	1.58985	0.233437	-0.0735403	0.0851724	0.452204	0.0762264
0.0655	1.1309	0.0917754	0.226481	0.0493111	0.336637	0.0741937	0.281206	0.0710126	0.289873	0.0892166	-0.0515783	0.0290802	1.59976	0.239483	-0.0942073	0.0429457	0.420095	0.0782724
0.066	1.12525	0.112981	0.237828	0.043543	0.35403	0.107857	0.263709	0.0711592	0.28758	0.0865005	-0.0548709	0.0320409	1.61053	0.245916	-0.115186	0.0304011	0.387743	0.0831773
0.0665	1.12092	0.0965047	0.231818	0.0387539	0.32585	0.0871641	0.273393	0.0449812	0.296274	0.0835882	-0.0357903	0.0233271	1.58908	0.221941	-0.112885	0.0254175	0.42363	0.0636121
0.067	1.1166	0.0820838	0.225557	0.0392077	0.297009	0.0811109	0.283472	0.0322254	0.305128	0.0847856	-0.0163856	0.0302797	1.56717	0.201506	-0.110246	0.0275701	0.460507	0.0710399
0.0675	1.08659	0.0941121	0.192094	0.0609358	0.284341	0.0604863	0.282964	0.0278768	0.273768	0.0769958	-0.0167334	0.0172017	1.54024	0.187816	-0.114093	0.0111915	0.450995	0.0912479
0.068	1.05621	0.1114	0.158237	0.0939517	0.271907	0.0554095	0.282302	0.0439452	0.241825	0.07388	-0.0173674	0.0160119	1.51324	0.179503	-0.118035	0.0300571	0.440811	0.119814
0.0685	1.03745	0.0815817	0.175157	0.0606529	0.26881	0.0556668	0.250973	0.0428008	0.251941	0.0578898	-0.0265868	0.0281215	1.47065	0.18975	-0.101552	0.0350048	0.42473	0.0950546
0.069	1.01885	0.0511558	0.192813	0.0627986	0.265848	0.0617793	0.2192	0.0941322	0.262666	0.042176	-0.0359305	0.04553	1.42784	0.202599	-0.0847724	0.0436814	0.408563	0.0763853
0.0695	0.987226	0.0418837	0.207065	0.0658851	0.251117	0.0366016	0.223796	0.0485361	0.258298	0.0368195	-0.0200457	0.0287859	1.45148	0.188483	-0.134872	0.0459989	0.425073	0.0958811
0.07	0.955409	0.0817002	0.221268	0.0951669	0.236215	0.035992	0.228919	0.0307273	0.253711	0.0348833	-0.00379544	0.0267293	1.47608	0.183196	-0.185941	0.0534588	0.442056	0.123379
0.0705	0.954006	0.0809881	0.230326	0.0916171	0.238741	0.0406991	0.234585	0.0576739	0.237736	0.0474482	-0.0183745	0.00932937	1.45007	0.177705	-0.161961	0.0421553	0.457523	0.106842
0.071	0.953044	0.0933117	0.239311	0.090445	0.24152	0.0592741	0.240258	0.0883851	0.221597	0.0610443	-0.0334002	0.0214727	1.42332	0.172307	-0.136894	0.0560042	0.472968	0.0901956
0.0715	0.925704	0.0804442	0.226039	0.0447673	0.225102	0.0399339	0.239662	0.0446334	0.225152	0.04922	-0.045196	0.0205677	1.38339	0.152009	-0.115225	0.0569334	0.441025	0.0593506
0.072	0.897982	0.0860714	0.212444	0.0118271	0.208406	0.0386568	0.238976	0.0286077	0.228993	0.0440903	-0.056945	0.0260305	1.34327	0.131787	-0.0936053	0.0586903	0.408397	0.0358745
0.0725	0.899345	0.0854326	0.229495	0.0374848	0.203376	0.0216414	0.246968	0.0538284	0.217954	0.0332936	-0.0430612	0.0311956	1.35393	0.149661	-0.0953174	0.0402588	0.415916	0.0304983
0.073	0.901129	0.085448	0.24699	0.0691839	0.198514	0.0418158	0.255086	0.102166	0.2067	0.023673	-0.0288061	0.0405478	1.36532	0.174286	-0.0973675	0.0216657	0.424017	0.0636578
0.0735	0.880516	0.0820061	0.232094	0.0575341	0.195202	0.0325043	0.238187	0.0657538	0.21808	0.0495846	-0.0310545	0.0521469	1.32809	0.174282	-0.110196	0.0173531	0.396827	0.0536172
0.074	0.859579	0.0868058	0.21673	0.0520862	0.191911	0.0543599	0.220925	0.0591629	0.229788	0.0768953	-0.0335421	0.0665297	1.29016	0.174034	-0.123182	0.0388159	0.369125	0.0581923
0.0745	0.847034	0.112154	0.195827	0.0556761	0.191818	0.0319639	0.239842	0.045569	0.189545	0.0618511	-0.0411034	0.0532113	1.27966	0.181399	-0.0980103	0.0423721	0.390059	0.0746711
0.075	0.834611	0.14941	0.174843	0.0632077	0.191772	0.0140316	0.259283	0.0371348	0.148548	0.0535025	-0.0487381	0.0438616	1.26956	0.191571	-0.0722861	0.0588945	0.411697	0.0983765
0.0755	0.830777	0.110779	0.142303	0.0472509	0.190404	0.0162755	0.251638	0.0521836	0.159203	0.034895	-0.0389173	0.0372333	1.29181	0.183249	-0.104181	0.0400972	0.391185	0.0703071
0.076	0.827067	0.0727451	0.109595	0.0504677	0.189018	0.0424786	0.243601	0.0708369	0.170606	0.0173219	-0.0288437	0.0346969	1.31452	0.17475	-0.136911	0.0394293	0.370063	0.0436146
0.0765	0.805175	0.062395	0.105416	0.0441737	0.191601	0.0397589	0.248278	0.066817	0.185126	0.0212973	-0.0337997	0.0265138	1.31397	0.186219	-0.126056	0.0333953	0.369492	0.0367348
0.077	0.78302	0.0572777	0.101651	0.0417413	0.194242	0.0366458	0.253139	0.0775328	0.199692	0.0296564	-0.0389735	0.0261437	1.31309	0.198036	-0.11457	0.0388967	0.369218	0.0382117
0.0775	0.774206	0.0612496	0.137421	0.0240698	0.180663	0.058332	0.241785	0.0431039	0.198488	0.0303449	-0.0279441	0.0217265	1.24468	0.175563	-0.117972	0.00643439	0.379267	0.0373533
0.078	0.765585	0.093691	0.173764	0.038819	0.166849	0.0817591	0.230196	0.0488257	0.197056	0.0365374	-0.0166799	0.0373721	1.17529	0.156906	-0.12159	0.0284997	0.389466	0.0364541
0.0785	0.795306	0.0768505	0.193433	0.0324843	0.160341	0.0676387	0.240874	0.0443692	0.172838	0.0201826	-0.035247	0.0246289	1.15719	0.156645	-0.102562	0.0387885	0.392571	0.0401064
0.079	0.825583	0.102456	0.21286	0.0443	0.153939	0.0553636	0.251875	0.0523394	0.14829	0.0100577	-0.0542464	0.0218643	1.13983	0.158166	-0.0832061	0.0804335	0.395574	0.0543755
0.0795	0.810489	0.06699	0.180692	0.0236029	0.157484	0.0449129	0.255462	0.0569353	0.159491	0.0248625	-0.0395425	0.0233972	1.13391	0.150041	-0.0799482	0.0651904	0.401565	0.0609079
0.08	0.794738	0.0367434	0.147776	0.00448361	0.161173	0.0428429	0.258941	0.0737477	0.17121	0.0529545	-0.0243504	0.0267013	1.12815	0.145537	-0.0769235	0.0632599	0.407599	0.0821645
0.0805	0.75763	0.0464704	0.180229	0.0169856	0.126785	0.046178	0.251448	0.0551085	0.171458	0.0415091	-0.0289303	0.0219559	1.12016	0.113682	-0.0936699	0.041089	0.411907	0.11258
0.081	0.720212	0.0681409	0.213629	0.0320201	0.0918457	0.0517656	0.243796	0.0500705	0.17154	0.0371704	-0.0337968	0.0209874	1.11213	0.0863477	-0.110703	0.0393283	0.41619	0.152956
0.0815	0.721722	0.0649637	0.2273	0.0461979	0.0990702	0.0371624	0.23901	0.0586989	0.160028	0.0221175	-0.0300486	0.0138939	1.09059	0.126413	-0.105857	0.0303302	0.395413	0.127424
0.082	0.723796	0.0815831	0.240685	0.0763766	0.106906	0.0224215	0.234265	0.0775733	0.148349	0.0437698	-0.0261756	0.0324851	1.06885	0.171774	-0.100694	0.0604254	0.374272	0.103885
0.0825	0.743545	0.0752986	0.218782	0.0710481	0.129937	0.0410542	0.222573	0.0789201	0.14247	0.0512804	-0.0276254	0.03642	1.08003	0.171247	-0.0886279	0.059408	0.369092	0.0220448
0.083	0.763551	0.0751555	0.196367	0.103688	0.153188	0.0616255	0.210779	0.0835269	0.136674	0.0594263	-0.0291523	0.0444238	1.09169	0.171678	-0.0764621	0.0581828	0.364143	0.0682912
0.0835	0.709724	0.0745557	0.174549	0.0821988	0.145302	0.0696907	0.210382	0.0772103	0.138509	0.0374338	-0.020011	0.0321976	1.07502	0.137261	-0.11187	0.0565608	0.369746	0.0522756
0.084	0.654828	0.0828908	0.15274	0.07289	0.136965	0.07904	0.210149	0.0718355	0.140455	0.0368864	-0.0107152	0.0273691	1.05794	0.11424	-0.147968	0.071978	0.375502	0.0614276
0.0845	0.632789	0.0729747	0.153414	0.0674005	0.111799	0.0539597	0.182457	0.0655883	0.121368	0.0384346	-0.0156509	0.0242755	1.04614	0.119896	-0.136028	0.0500876	0.411469	0.0385566
0.085	0.611227	0.0674493	0.154413	0.0701022	0.0863892	0.0373833	0.154367	0.0704031	0.101977	0.0516225	-0.0207927	0.0257689	1.03443	0.127499	-0.123391	0.0712954	0.447874	0.0233276
0.0855	0.599076	0.0388397	0.13196	0.0462196	0.0837836	0.0449551	0.166053	0.0423079	0.113303	0.0327045	-0.0458542	0.0195564	1.01104	0.102397	-0.100251	0.0382942	0.411732	0.0250061
0.086	0.58706	0.0169455	0.109167	0.0706468	0.0815085	0.0553982	0.178314	0.0143914	0.125075	0.0151509	-0.0712043	0.0356605	0.987493	0.0903036	-0.0769588	0.0496566	0.374538	0.0344239
0.0865	0.567635	0.0238995	0.103332	0.0680418	0.101844	0.0557901	0.198019	0.0240263	0.136479	0.00677344	-0.0445515	0.0317188	0.989496	0.0799414	-0.0373924	0.0526206	0.375343	0.0595483
0.087	0.548102	0.0522252	0.0977429	0.0867586	0.122506	0.0680467	0.217832	0.0355488	0.147878	0.0209562	-0.0171451	0.0342975	0.99187	0.072604	0.00240976	0.0717182	0.376699	0.145461
0.0875	0.588328	0.0312817	0.104935	0.0902641	0.108607	0.0554462	0.224486	0.0546757	0.144096	0.0116575	-0.0224815	0.0249198	0.980255	0.0906483	-0.0321038	0.0681935	0.370069	0.125822
0.088	0.629421	0.0246384	0.112313	0.102965	0.0942076	0.0468837	0.230949	0.0920544	0.140094	0.0221276	-0.0282923	0.022384	0.968437	0.11754	-0.0676942	0.0691162	0.363323	0.112892
0.0885	0.623398	0.0428482	0.144447	0.0836422	0.101387	0.0397266	0.229447	0.0602363	0.142839	0.0222603	-0.0384461	0.0104663	0.94379	0.123606	-0.0921437	0.0530104	0.357158	0.0574282
0.089	0.616693	0.0612338	0.176939	0.0735766	0.108879	0.0499618	0.22783	0.034163	0.145683	0.0312329	-0.0486628	0.0286593	0.918956	0.133638	-0.116432	0.0525704	0.351001	0.0660015
0.0895	0.598381	0.0821544	0.160846	0.0582936	0.0931651	0.0390509	0.216518	0.0293623	0.117039	0.0258118	-0.058425	0.0172762	0.911004	0.121664	-0.10824	0.039194	0.356281	0.0356517
0.09	0.5799	0.116789	0.14405	0.0502068	0.0771148	0.0294786	0.205066	0.0499774	0.0879394	0.0275228	-0.0681807	0.0376175	0.903297	0.115468	-0.0995768	0.0471167	0.361726	0.0330096
0.0905	0.593083	0.0895392	0.113911	0.0239611	0.0864705	0.0348475	0.196056	0.0432014	0.0977413	0.00618204	-0.056066	0.0201125	0.905672	0.111423	-0.0897271	0.0350467	0.359732	0.0348402
0.091	0.606725	0.0621728	0.0835785	0.0401053	0.0961943	0.0420858	0.187081	0.041828	0.108107	0.0164795	-0.0436344	0.0285671	0.908193	0.115998	-0.0798602	0.0237966	0.35763	0.0436748
0.0915	0.570515	0.0534768	0.0976785	0.0504873	0.0962325	0.0341891	0.21515	0.064996	0.0869514	0.029152	-0.0323489	0.0488622	0.904697	0.0854524	-0.0884009	0.0340104	0.351163	0.0712287
0.092	0.533582	0.0500579	0.112422	0.0630584	0.0961304	0.0319603	0.243755	0.088626	0.0653391	0.0529467	-0.0210801	0.0764545	0.901115	0.0734711	-0.0972082	0.0517386	0.344633	0.126021
0.0925	0.548103	0.0313497	0.147404	0.0447514	0.0928829	0.0360236	0.23702	0.113051	0.0643449	0.0398428	-0.0266896	0.0484154	0.901744	0.0641535	-0.0961028	0.0395319	0.371318	0.0970811
0.093	0.563369	0.0366729	0.182679	0.0603418	0.0895898	0.0418337	0.229772	0.138311	0.0636495	0.0317021	-0.0325437	0.0244766	0.902435	0.0698108	-0.0948538	0.0656923	0.398485	0.0669118
0.0935	0.581181	0.0465949	0.184511	0.036341	0.0614182	0.041706	0.2286	0.128165	0.0686495	0.0229759	-0.0278937	0.0384712	0.881405	0.0758066	-0.0980432	0.0733095	0.358389	0.0493143
0.094	0.59903	0.0913393	0.185859	0.0597959	0.0328862	0.0418693	0.227516	0.119008	0.073732	0.0153887	-0.0230916	0.0590471	0.860061	0.0849811	-0.101297	0.0870523	0.317318	0.064941
0.0945	0.579446	0.0598564	0.192964	0.0553517	0.0423259	0.0430974	0.2191	0.102339	0.0837207	0.0180443	-0.0118197	0.0605359	0.860965	0.087916	-0.0968997	0.0799608	0.300304	0.0465993
0.095	0.55932	0.0609301	0.200153	0.0508834	0.0523159	0.0564587	0.210577	0.0930424	0.0937805	0.027358	-0.00045409	0.0625922	0.862192	0.0909857	-0.0923916	0.0725779	0.283638	0.065151
0.0955	0.510642	0.0571902	0.181025	0.0502761	0.0531755	0.043003	0.195675	0.071988	0.0779573	0.0226245	-0.0033291	0.044629	0.848871	0.088694	-0.0783086	0.0566038	0.301455	0.0623162
0.096	0.461551	0.065216	0.161516	0.0728537	0.0539028	0.0292516	0.180681	0.0648906	0.0617592	0.0299504	-0.00641044	0.0282079	0.835341	0.103539	-0.0640869	0.0498385	0.319772	0.0615392
0.0965	0.454859	0.0481373	0.163611	0.0748962	0.0502396	0.0351449	0.208355	0.0883496	0.0796361	0.0165739	-0.0147026	0.0190229	0.792871	0.123078	-0.0539493	0.073023	0.276316	0.0589304
0.097	0.448782	0.0386568	0.16602	0.100616	0.0465128	0.0537494	0.236647	0.114378	0.0980067	0.0127119	-0.0230702	0.0232512	0.749981	0.146148	-0.0438709	0.0995095	0.231966	0.0642356
0.0975	0.457022	0.0585289	0.147269	0.0781683	0.0515792	0.0640801	0.198016	0.0661872	0.0742525	0.0176398	-0.00474962	0.0195782	0.749893	0.139188	-0.0724298	0.102077	0.21245	0.0631302
0.098	0.465469	0.0838273	0.12821	0.0605093	0.056773	0.0814626	0.158416	0.0256973	0.0498881	0.0267992	0.0139577	0.0242883	0.750424	0.134688	-0.101549	0.105199	0.193293	0.0702169
0.0985	0.444872	0.048582	0.15296	0.0532044	0.0471812	0.0546609	0.149354	0.0300852	0.0595183	0.0221106	0.0180353	0.0330536	0.747205	0.110569	-0.104121	0.0552082	0.235672	0.0741508
0.099	0.423854	0.0343597	0.178345	0.0631384	0.0373752	0.0386295	0.140734	0.0476464	0.0696411	0.023199	0.021901	0.0529768	0.743932	0.11357	-0.10631	0.0267585	0.278943	0.102715
0.0995	0.384926	0.0504217	0.213338	0.0539377	0.0201482	0.0463681	0.161755	0.0625273	0.0612666	0.0313582	0.00321858	0.0461734	0.739754	0.104062	-0.11379	0.0387015	0.304006	0.0849852
0.1	0.345739	0.112871	0.24847	0.0661401	0.00281377	0.0610382	0.183206	0.0883377	0.0526242	0.0414695	-0.0157906	0.039137	0.735563	0.0965861	-0.121348	0.0551263	0.328805	0.0840013
0.1005	0.384443	0.0836484	0.213391	0.0294096	0.00925113	0.0622429	0.185166	0.0821783	0.0427018	0.0303677	-0.0234233	0.0173263	0.759264	0.0996778	-0.13963	0.0495412	0.311251	0.0767355
0.101	0.424275	0.0734791	0.177294	0.035217	0.0160329	0.0677586	0.186844	0.0763905	0.0327608	0.0284882	-0.0308912	0.0203532	0.783369	0.108396	-0.158067	0.0707633	0.293083	0.100384
0.1015	0.453901	0.0575381	0.173255	0.0399562	0.0190019	0.0448531	0.196503	0.070704	0.0578715	0.0171141	-0.0381079	0.0277759	0.751894	0.0586943	-0.134515	0.0600993	0.290763	0.0791792
0.102	0.483379	0.0675201	0.169681	0.0471105	0.0219156	0.0345516	0.206279	0.0776523	0.08349	0.0199729	-0.0453209	0.0398339	0.719614	0.0155069	-0.110355	0.0550382	0.288673	0.129149
0.1025	0.466959	0.115696	0.151587	0.063488	0.0169945	0.0204411	0.20227	0.0877201	0.0660445	0.0253849	-0.0354348	0.0363852	0.718029	0.0289069	-0.117391	0.0330059	0.244685	0.114881
0.103	0.449874	0.175282	0.133283	0.083013	0.0119599	0.0175865	0.198062	0.109465	0.047975	0.0336281	-0.0253009	0.0432173	0.716889	0.0545664	-0.124878	0.042688	0.200089	0.104397
0.1035	0.430039	0.162827	0.119899	0.0611336	0.0132866	0.0278644	0.181473	0.0922545	0.0432297	0.0345703	-0.0181766	0.0498076	0.669709	0.0761869	-0.131833	0.0149047	0.25154	0.0841704
0.104	0.410163	0.155815	0.106587	0.0611527	0.0147056	0.0476631	0.164705	0.0750993	0.0386774	0.0392891	-0.0110959	0.0563792	0.621863	0.0982704	-0.138779	0.0632287	0.304383	0.0733248
0.1045	0.411921	0.132645	0.12973	0.0678037	0.00858303	0.0240444	0.158394	0.0397396	0.0424214	0.0155401	-0.0128149	0.0636918	0.604236	0.0801517	-0.127965	0.0647319	0.270965	0.0961366
0.105	0.413992	0.11032	0.153401	0.079394	0.00235122	0.0340966	0.152235	0.0218158	0.0462856	0.0155263	-0.0146614	0.0721927	0.587046	0.0808142	-0.116893	0.0731291	0.236297	0.123568
0.1055	0.384836	0.0764874	0.151861	0.0494275	0.0148698	0.0285255	0.154424	0.0357248	0.035349	0.0167886	-0.0282908	0.0580276	0.60722	0.0593738	-0.110896	0.0533056	0.225099	0.101847
0.106	0.355228	0.0432898	0.149956	0.0231907	0.0276601	0.0333564	0.156734	0.0506071	0.0241979	0.0297079	-0.0420909	0.04433	0.627935	0.0868471	-0.104972	0.0527657	0.214241	0.0931519
0.1065	0.370708	0.0744164	0.157735	0.0166425	0.0137562	0.0311899	0.181568	0.0384058	0.0231002	0.0266782	-0.0409525	0.0356032	0.623123	0.050842	-0.0869064	0.0472804	0.224597	0.0765882
0.107	0.386841	0.109567	0.165654	0.0347873	-0.000534515	0.0361584	0.206729	0.0502114	0.0221482	0.046965	-0.0395976	0.0322441	0.617941	0.0172177	-0.0686648	0.0734295	0.235259	0.0828824
0.1075	0.385025	0.0812627	0.166701	0.0194381	0.0178367	0.0350536	0.207929	0.0403048	0.0311529	0.0375531	-0.0233501	0.0251468	0.620311	0.0310852	-0.0727275	0.0476141	0.249052	0.0402733
0.108	0.382948	0.0601217	0.167648	0.0715713	0.0366812	0.0348393	0.208783	0.0653815	0.0403019	0.0369542	-0.00688679	0.0209539	0.622791	0.0553898	-0.0771133	0.0301163	0.26289	0.0162895
0.1085	0.352802	0.0481558	0.176114	0.0754328	0.051396	0.0329767	0.177182	0.0561272	0.051753	0.0146739	-0.00826154	0.019962	0.622849	0.0697991	-0.0696931	0.0257067	0.26853	0.0513989
0.109	0.322248	0.0498873	0.184688	0.0837546	0.0660509	0.0366886	0.145112	0.0570703	0.0632374	0.0327922	-0.00989476	0.0206989	0.622872	0.0861092	-0.0621019	0.0490312	0.274051	0.103065
0.1095	0.372029	0.0375347	0.160804	0.0570164	0.0567204	0.0164096	0.114556	0.0453578	0.0514032	0.0109098	-0.0069215	0.0267848	0.618041	0.0461637	-0.0620947	0.0565875	0.286501	0.0676253
0.11	0.422974	0.0457819	0.13645	0.0552834	0.0470424	0.0237529	0.0840223	0.0677123	0.0392312	0.0181852	-0.00388149	0.0354309	0.613139	0.0460377	-0.0621974	0.0707846	0.299051	0.0555441
0.1105	0.361777	0.0185345	0.129054	0.0174826	0.0479702	0.0451144	0.107662	0.0523154	0.0534063	0.0349769	-0.00137574	0.0371534	0.597939	0.0506186	-0.0909855	0.059974	0.277301	0.0469155
0.111	0.298955	0.0245379	0.121905	0.0604844	0.0490517	0.0911718	0.132087	0.0385547	0.0679631	0.0530848	0.00112228	0.0398536	0.58259	0.0558835	-0.120189	0.093905	0.255054	0.0471896
0.1115	0.307263	0.0367884	0.129387	0.0629406	0.0566791	0.0766858	0.154992	0.0551237	0.053944	0.0482165	0.00332988	0.0278277	0.586099	0.0683466	-0.0914978	0.0763675	0.288155	0.0639861
0.112	0.316601	0.0593504	0.137081	0.0882706	0.0644014	0.0766113	0.177875	0.102338	0.0395109	0.0443607	0.00553327	0.0279	0.589882	0.0871281	-0.0619676	0.0728477	0.322057	0.0814434
0.1125	0.335063	0.077181	0.12505	0.0375015	0.0414004	0.063678	0.172449	0.08577	0.032581	0.0381671	0.00828861	0.0234358	0.586959	0.0832787	-0.0481638	0.031407	0.307162	0.0567839
0.113	0.353656	0.106914	0.112732	0.0296354	0.0179542	0.0544978	0.166613	0.0722804	0.0257598	0.0362744	0.011052	0.0236524	0.58394	0.0961166	-0.0345878	0.0310453	0.29156	0.0613656
0.1135	0.373857	0.0919949	0.109744	0.0281495	0.0265242	0.0525271	0.166366	0.0896018	0.0106649	0.0209887	0.00718078	0.016307	0.572859	0.0669767	-0.06973	0.0158159	0.247345	0.0385047
0.114	0.394081	0.0921445	0.106891	0.0730538	0.0355582	0.067753	0.166199	0.107341	-0.00454986	0.0336429	0.00321346	0.0219658	0.561662	0.0546977	-0.105578	0.0576102	0.202717	0.0343653
0.1145	0.367129	0.0947435	0.104907	0.057961	0.0297897	0.0562345	0.158864	0.0932072	0.00191146	0.0157115	-0.0128348	0.0324657	0.556268	0.0619943	-0.123782	0.0470742	0.182816	0.0352882
0.115	0.339493	0.104723	0.102936	0.066469	0.0238067	0.0542484	0.151425	0.0915773	0.00868684	0.0142226	-0.029058	0.0473076	0.550958	0.0829283	-0.14173	0.0413962	0.163274	0.0363683
0.1155	0.288913	0.0728676	0.111757	0.0657527	0.0219832	0.0380983	0.137681	0.066625	0.0213425	0.0259347	-0.0127972	0.0469147	0.549849	0.0711186	-0.146577	0.0537106	0.206207	0.0491819
0.116	0.238	0.0488865	0.120735	0.0699476	0.02022	0.0255857	0.123847	0.0465246	0.0340834	0.0403871	0.00393432	0.051255	0.5488	0.0670108	-0.151234	0.07004	0.250045	0.096025
0.1165	0.244975	0.0429103	0.142806	0.0316928	0.0303045	0.00883374	0.123377	0.0337785	0.0347197	0.0298868	-0.00173715	0.0505106	0.506033	0.056182	-0.133336	0.0551138	0.258848	0.0926942
0.117	0.252788	0.0459474	0.165066	0.0295414	0.0405606	0.0111642	0.123102	0.0298028	0.0351806	0.0235078	-0.00773323	0.0508747	0.462662	0.0935539	-0.115111	0.0489553	0.267144	0.0940027
0.1175	0.266058	0.0261165	0.154819	0.0466037	0.0250429	0.0104397	0.127863	0.0229525	0.0288338	0.016188	-0.00873051	0.0417302	0.483331	0.0842889	-0.0929632	0.00692747	0.262007	0.0537601
0.118	0.279408	0.0206003	0.144102	0.0874258	0.00915174	0.0236152	0.132698	0.0368361	0.0223883	0.0103081	-0.00965536	0.0361573	0.504928	0.0799769	-0.0707583	0.0369046	0.256675	0.0326795
0.1185	0.273711	0.0312745	0.132711	0.0835575	0.0343087	0.035135	0.121927	0.0551932	0.0129462	0.0124209	-0.0171804	0.0300548	0.51975	0.101664	-0.0679405	0.0264665	0.235201	0.0487002
0.119	0.267738	0.0480044	0.12131	0.0917815	0.0600603	0.0472776	0.11093	0.078569	0.00346074	0.025806	-0.0248011	0.0378095	0.534475	0.123834	-0.0654037	0.0545391	0.213493	0.0741806
0.1195	0.247637	0.0566937	0.143141	0.0305709	0.038855	0.0294208	0.121218	0.0591317	-0.00133016	0.0350945	-0.0266059	0.029609	0.515574	0.0855709	-0.0774644	0.0394591	0.224479	0.0671414
0.12	0.227331	0.0686771	0.165452	0.0392226	0.0169693	0.0272702	0.131813	0.0669135	-0.00605304	0.0457247	-0.0283265	0.0371367	0.496185	0.0549625	-0.0897367	0.0399542	0.235938	0.0806886
0.1205	0.258985	0.0752235	0.169851	0.0502738	0.0169869	0.0182532	0.0911301	0.0589368	0.0036272	0.0277951	-0.0101153	0.0153048	0.462017	0.0509357	-0.100693	0.0346664	0.221175	0.0833784
0.121	0.291392	0.126647	0.17399	0.0627435	0.0173218	0.0281963	0.0497038	0.0735084	0.0135161	0.0183457	0.00838459	0.0237639	0.427635	0.0653822	-0.11163	0.043783	0.206031	0.0946224
0.1215	0.274073	0.080454	0.157761	0.0269504	0.000189334	0.0187547	0.10219	0.0511497	0.00590816	0.021671	-0.000570637	0.0183804	0.428596	0.051998	-0.110097	0.0576559	0.230264	0.0986941
0.122	0.256034	0.0406211	0.141237	0.0529363	-0.0171962	0.0340775	0.156036	0.0542726	-0.00195334	0.0250922	-0.00992367	0.0184421	0.43007	0.055498	-0.108383	0.0721052	0.255068	0.106162
0.1225	0.280542	0.0295213	0.139283	0.0325184	-0.0114749	0.0474575	0.153049	0.0447118	0.0290469	0.00755324	-0.00491056	0.0201282	0.427922	0.0498236	-0.0915613	0.0507875	0.236721	0.104288
0.123	0.305667	0.0237319	0.137539	0.0191609	-0.00541868	0.0621106	0.149239	0.0500157	0.0606101	0.0112475	0.0003107	0.0245589	0.425722	0.0480203	-0.0745202	0.0327182	0.217748	0.111701
0.1235	0.297156	0.0432822	0.138264	0.0270127	0.00777223	0.0476305	0.161045	0.0573393	0.0516114	0.00521358	-0.00248242	0.0203657	0.422484	0.0355161	-0.0679759	0.0155978	0.234055	0.103653
0.124	0.288158	0.0821787	0.139024	0.0427815	0.0210665	0.0480526	0.173077	0.0663658	0.042025	0.00269336	-0.00539165	0.0308252	0.41923	0.0343637	-0.0615837	0.0169628	0.250873	0.0986274
0.1245	0.282706	0.0854174	0.123698	0.0350395	0.026718	0.0390141	0.15988	0.0835006	0.0463232	0.0161923	-0.00995498	0.0297234	0.431824	0.0223621	-0.0560963	0.0329453	0.213538	0.116175
0.125	0.277305	0.0920727	0.108139	0.0675448	0.0322587	0.052648	0.146317	0.115603	0.0508226	0.0343599	-0.0145423	0.0344433	0.444648	0.0246728	-0.050622	0.0640652	0.175419	0.150212
0.1255	0.267307	0.0765651	0.0824309	0.0750986	0.0119091	0.0565985	0.148699	0.0832661	0.0512713	0.0213571	-0.00553063	0.0337596	0.427503	0.0356218	-0.041557	0.0400317	0.177952	0.119656
0.126	0.257242	0.0734522	0.0565759	0.0842142	-0.00881556	0.0617972	0.151313	0.0523212	0.0516613	0.0104322	0.00367806	0.0402304	0.409925	0.0499874	-0.03244	0.0494013	0.181075	0.0924607
0.1265	0.296554	0.059379	0.0705471	0.0852375	-0.010548	0.0475972	0.133364	0.048822	0.0449039	0.0193037	0.00654065	0.0408044	0.445538	0.0509994	-0.0608074	0.0456522	0.217958	0.0828387
0.127	0.336582	0.0743688	0.0850953	0.12462	-0.0120052	0.0340027	0.115116	0.0666714	0.0380429	0.0316514	0.0093113	0.0418759	0.481923	0.0550259	-0.0897179	0.0602052	0.25533	0.0791381
0.1275	0.290444	0.0721506	0.0770022	0.076419	-0.00134937	0.0196682	0.0961273	0.053701	0.0408038	0.0230179	-0.00828859	0.0402866	0.467068	0.0543232	-0.0606982	0.0545305	0.242877	0.0600017
0.128	0.243057	0.087576	0.068581	0.0573234	0.00948195	0.0216347	0.0771273	0.0550686	0.0437042	0.0429758	-0.0261836	0.0399607	0.45147	0.100417	-0.0308392	0.0502858	0.229702	0.0779428
0.1285	0.240289	0.0494172	0.0715873	0.0416633	0.00725456	0.0224203	0.114207	0.0541954	0.0375182	0.042437	-0.0160005	0.0426304	0.454052	0.0782322	-0.0273289	0.0424774	0.249499	0.0829174
0.129	0.238168	0.0359505	0.0747593	0.0346409	0.00483795	0.0277895	0.1521	0.0779841	0.0312005	0.0426526	-0.00541057	0.0481866	0.456897	0.0626271	-0.0242004	0.0447802	0.269774	0.110524
0.1295	0.218861	0.0333001	0.0790375	0.021903	0.0117292	0.0266905	0.163489	0.0631567	0.0316526	0.028065	-0.0154258	0.0312082	0.434764	0.0521028	-0.0419325	0.048245	0.258929	0.122819
0.13	0.199304	0.0768986	0.0833317	0.0497746	0.0187553	0.0331745	0.174494	0.0574041	0.0322027	0.0238966	-0.0257397	0.038406	0.41227	0.0548325	-0.0599667	0.0604633	0.247634	0.134924
0.1305	0.188976	0.0293698	0.104749	0.0246105	-0.00536453	0.0320383	0.130263	0.0465734	0.0238217	0.0177896	-0.0220296	0.0296614	0.397586	0.0338182	-0.0524143	0.0397978	0.232533	0.0697021
0.131	0.178781	0.0302825	0.126414	0.00910855	-0.0299357	0.0428614	0.0852318	0.0653367	0.0153113	0.0142006	-0.0181164	0.0255144	0.383015	0.0285515	-0.0444911	0.0368088	0.217377	0.0147256
0.1315	0.221663	0.0358614	0.126218	0.0236052	-0.0177695	0.0239654	0.0998791	0.0403101	0.00661764	0.0194071	0.00115726	0.039377	0.363827	0.0439735	-0.0393761	0.0500524	0.240336	0.0465583
0.132	0.265313	0.06545	0.125704	0.0532788	-0.00507104	0.0476292	0.115391	0.0393056	-0.00207864	0.0325724	0.0206534	0.0548938	0.344573	0.0720579	-0.0343018	0.0658134	0.263847	0.0925334
0.1325	0.248435	0.0725486	0.131066	0.0522669	0.0159656	0.0416691	0.141391	0.0493362	0.00894092	0.0159563	0.0049686	0.0305258	0.372344	0.049176	-0.0550282	0.0437905	0.240735	0.0804063
0.133	0.230679	0.0881618	0.136512	0.112178	0.0371231	0.0420811	0.167543	0.0661154	0.0202461	0.00680101	-0.011226	0.0118635	0.400796	0.0364692	-0.0761284	0.0379089	0.216949	0.0716992
0.1335	0.226427	0.10586	0.140185	0.0981181	0.0387702	0.05472	0.137796	0.0461263	0.0182038	0.0139387	-0.0143305	0.0140633	0.403181	0.0462782	-0.0837868	0.0405288	0.206745	0.0673509
0.134	0.22237	0.133189	0.143833	0.0982255	0.0401346	0.07134	0.107239	0.0489381	0.0159681	0.0331709	-0.0172453	0.0189745	0.405188	0.0740996	-0.0912504	0.0516945	0.196739	0.0692751
0.1345	0.217706	0.128959	0.129423	0.0644777	0.0288597	0.0823146	0.106357	0.0155965	0.00715219	0.0270381	-0.00470739	0.0417276	0.396854	0.0649433	-0.0902493	0.0493398	0.197005	0.0618674
0.135	0.213033	0.136709	0.114753	0.0559676	0.0174016	0.0939252	0.105906	0.0259307	-0.00175902	0.0333926	0.00805439	0.066769	0.38837	0.0575811	-0.0891255	0.0611184	0.197419	0.0582671
0.1355	0.22855	0.124268	0.111413	0.0478866	0.0127342	0.0631131	0.131754	0.0556299	-0.0116245	0.0410542	-0.00315436	0.0521319	0.38455	0.0569765	-0.102905	0.0418627	0.209622	0.044488
0.136	0.244361	0.116638	0.108237	0.0563334	0.0081652	0.031942	0.157982	0.0958357	-0.0215037	0.0498084	-0.0147104	0.0643509	0.380799	0.0575133	-0.116901	0.0292325	0.221995	0.035688
0.1365	0.270091	0.0833599	0.0641852	0.0248335	0.0203673	0.0138352	0.148978	0.0736834	-0.00938764	0.047065	-0.00965225	0.0343821	0.391238	0.0630314	-0.118582	0.0479808	0.219178	0.0645176
0.137	0.295965	0.0852931	0.0195406	0.0562421	0.0328124	0.0414006	0.139463	0.0538906	0.00304715	0.054	-0.00435336	0.0434015	0.401882	0.0698759	-0.120085	0.0685114	0.216141	0.102321
0.1375	0.255878	0.09131	0.0686318	0.0432834	0.0210942	0.0390979	0.1513	0.0459114	0.0113661	0.0423441	-0.00678384	0.0504849	0.392415	0.0387878	-0.0981025	0.0602332	0.198894	0.0571791
0.138	0.214835	0.0996809	0.119081	0.0423941	0.00902579	0.0582554	0.163446	0.0781791	0.0196255	0.0346819	-0.00932631	0.0593466	0.382656	0.0366772	-0.0757799	0.0641584	0.18144	0.0135052
0.1385	0.197469	0.0721804	0.0887158	0.0300137	-0.00224036	0.0540172	0.152793	0.0626227	0.00303875	0.0373838	-0.019315	0.0568893	0.367851	0.0265721	-0.0590443	0.0445112	0.158427	0.030711
0.139	0.180447	0.0641154	0.0571796	0.0298633	-0.0134949	0.0671777	0.141809	0.0812221	-0.013908	0.052846	-0.0294117	0.0555302	0.352973	0.043982	-0.0423896	0.0386632	0.135332	0.0593561
0.1395	0.195645	0.0666061	0.0793454	0.0459357	-0.0187874	0.0786331	0.150137	0.0867746	-0.0220891	0.0427783	-0.0119976	0.0501557	0.332858	0.0560444	-0.027626	0.0240447	0.145626	0.0428484
0.14	0.21131	0.0850585	0.102289	0.0776146	-0.0239935	0.0909383	0.158744	0.0951028	-0.0301432	0.0333035	0.00581504	0.0475198	0.312667	0.0680278	-0.0128898	0.0590792	0.156404	0.0919671
0.1405	0.215827	0.0784161	0.120968	0.0431989	-0.00485261	0.0728291	0.147987	0.0655594	-0.0154592	0.0232954	0.00980206	0.066378	0.299421	0.060932	-0.0230299	0.0443845	0.136096	0.105948
0.141	0.220183	0.0788145	0.139585	0.0402224	0.0146411	0.0574333	0.136949	0.0374563	-0.000445804	0.0272502	0.0135888	0.0858608	0.286277	0.0660969	-0.0335303	0.0307768	0.115338	0.123742
0.1415	0.186912	0.0714873	0.12528	0.0238711	0.00991187	0.0447177	0.135071	0.043398	-0.00364172	0.0183723	0.000377046	0.0740745	0.309839	0.0703394	-0.0533685	0.0354041	0.129055	0.080766
0.142	0.153097	0.107088	0.110498	0.0337608	0.00483171	0.0505285	0.133327	0.0585153	-0.00710148	0.0126198	-0.013081	0.0641732	0.333932	0.0840941	-0.0733419	0.0565697	0.143271	0.0499655
0.1425	0.189851	0.102007	0.101014	0.025709	0.00381908	0.0634666	0.129028	0.0355337	0.00389674	0.0158023	-0.0329075	0.0453306	0.318062	0.0587404	-0.0623831	0.041637	0.157226	0.073218
0.143	0.227627	0.10311	0.0916062	0.0386789	0.00286538	0.0772343	0.124692	0.0359721	0.0151044	0.0241942	-0.0528263	0.05669	0.301612	0.0488752	-0.050976	0.0308342	0.171178	0.10519
0.1435	0.200745	0.0888809	0.0887217	0.0252659	0.0108869	0.0438911	0.122484	0.0364712	0.0175026	0.0302806	-0.0274021	0.0280783	0.299046	0.0626084	-0.0510138	0.0240817	0.182257	0.0860664
0.144	0.172926	0.0812491	0.0859318	0.0187399	0.0190385	0.0298129	0.120306	0.0454827	0.019773	0.0445395	-0.00132094	0.0290521	0.296681	0.0802105	-0.0512173	0.0233932	0.193294	0.07289
0.1445	0.147702	0.075029	0.0934933	0.0384106	0.00715146	0.040379	0.131414	0.0414192	0.00969265	0.0214595	0.000732549	0.0529055	0.303552	0.0356039	-0.0546218	0.0326727	0.193507	0.0756099
0.145	0.122515	0.0698423	0.101205	0.071596	-0.00502593	0.0570213	0.142714	0.0500485	-0.000566693	0.0317912	0.0024379	0.0796336	0.310557	0.0289692	-0.0580727	0.0423158	0.193564	0.0953783
0.1455	0.127976	0.0920705	0.109665	0.0272055	-0.00210596	0.0190684	0.151258	0.0535219	0.000201841	0.0434095	-0.000458914	0.0429193	0.316193	0.0138226	-0.0448563	0.0259223	0.20542	0.0721007
0.146	0.133881	0.115024	0.118136	0.0423206	0.00103276	0.0237787	0.159762	0.0606455	0.00113016	0.0588443	-0.00342241	0.0115845	0.321809	0.0570795	-0.0313983	0.0133067	0.217448	0.0590525
0.1465	0.119328	0.117796	0.0943171	0.0254733	-0.00844462	0.022829	0.14049	0.0421378	0.00508539	0.051061	-0.00481509	0.0174281	0.321816	0.0518338	-0.0603886	0.0323787	0.224637	0.0572304
0.147	0.104479	0.120618	0.0700305	0.037122	-0.0181048	0.0540034	0.120815	0.0619922	0.00908447	0.0464707	-0.00618501	0.0272774	0.321741	0.0666739	-0.0899938	0.0556729	0.231756	0.075785
0.1475	0.140494	0.0927328	0.0841779	0.0464281	-0.0166866	0.0360501	0.0993747	0.0773678	0.0156629	0.0422406	-0.00687159	0.0278586	0.301969	0.0688592	-0.0793624	0.0503328	0.268101	0.0531648
0.148	0.177246	0.0736644	0.0988821	0.0566668	-0.0151079	0.0299377	0.0779089	0.111756	0.0222786	0.0422773	-0.00754828	0.0432368	0.281912	0.079964	-0.0681479	0.0577959	0.30487	0.0507633
0.1485	0.162858	0.0464412	0.109379	0.0509906	0.00252241	0.0332083	0.0885853	0.115515	0.0011698	0.0462685	-0.00874344	0.0408127	0.290838	0.0531342	-0.065577	0.0383449	0.256291	0.0413824
0.149	0.147729	0.0475253	0.119814	0.0498303	0.0203853	0.0391772	0.0997275	0.122958	-0.0203407	0.0515874	-0.00994612	0.0535929	0.300184	0.037809	-0.0631313	0.0192731	0.206476	0.0622843
0.1495	0.146153	0.0213305	0.11637	0.0129974	0.02608	0.0415397	0.11379	0.0827289	0.00254113	0.0398872	-0.00474224	0.0480189	0.306506	0.0269513	-0.0801127	0.03608	0.180444	0.0738179
0.15	0.144772	0.0353112	0.112724	0.0406708	0.0315985	0.0553887	0.127894	0.0439534	0.0260662	0.0279451	0.000554462	0.0441731	0.312783	0.0303275	-0.0973756	0.0650813	0.154757	0.0925022
0.1505	0.143403	0.0149932	0.102667	0.0179581	0.0145652	0.0711258	0.132144	0.0512836	0.0216674	0.0310399	-0.0167416	0.0537302	0.293509	0.0144499	-0.0879531	0.0449369	0.143488	0.055924
0.151	0.142035	0.0599448	0.0925169	0.0169804	-0.00279471	0.0966959	0.136251	0.0699252	0.016864	0.0476937	-0.0343651	0.0638428	0.273864	0.0426579	-0.0781439	0.0395551	0.132429	0.0383776
0.1515	0.12825	0.0382896	0.104209	0.0526575	0.00394217	0.0844322	0.134678	0.0650732	0.0249867	0.040711	-0.0548911	0.0431406	0.276059	0.0291262	-0.0787954	0.0526796	0.161353	0.0602923
0.152	0.114285	0.0476974	0.116218	0.088896	0.0110282	0.0721819	0.133022	0.0688313	0.0332967	0.0407291	-0.0754592	0.0266412	0.278569	0.0207023	-0.0795985	0.0663645	0.190857	0.094322
0.1525	0.134052	0.0409578	0.130853	0.0689289	0.0269416	0.0652055	0.134693	0.0592239	0.0330794	0.0162621	-0.061597	0.0268646	0.268188	0.0430589	-0.0653867	0.0544866	0.201423	0.068709
0.153	0.154308	0.0681189	0.145526	0.0506312	0.0429829	0.0686796	0.136413	0.0547989	0.0327386	0.0148104	-0.047236	0.0273148	0.25762	0.0742836	-0.0509573	0.0470686	0.211715	0.0494258
0.1535	0.171796	0.0514009	0.148323	0.0479221	0.0377175	0.0742305	0.124496	0.049143	0.0287483	0.0208838	-0.0261792	0.0390892	0.222137	0.0494535	-0.0625965	0.0566356	0.160175	0.0556223
0.154	0.189245	0.0530341	0.150948	0.0546625	0.0321434	0.0862211	0.112381	0.0483512	0.0247052	0.037816	-0.00502539	0.0523274	0.186293	0.0431528	-0.0746133	0.0753691	0.107739	0.0728613
0.1545	0.180489	0.0259794	0.144551	0.0475743	0.0238654	0.0552485	0.141304	0.0356991	0.0237369	0.0294506	0.00268469	0.0626091	0.21053	0.0382035	-0.0815024	0.0449034	0.129726	0.0599462
0.155	0.171354	0.0579668	0.138023	0.0426705	0.0155481	0.0250322	0.170821	0.0489519	0.0228131	0.0263039	0.0102	0.0898115	0.235638	0.0353783	-0.0883172	0.016477	0.152791	0.0646204
0.1555	0.158475	0.0572182	0.142489	0.0152527	0.0352291	0.0414136	0.168491	0.0366996	0.00747953	0.0241645	0.015339	0.0653242	0.243773	0.0476654	-0.0627353	0.0147582	0.13556	0.0698172
0.156	0.145541	0.0791726	0.147115	0.0531709	0.0553156	0.0594918	0.165699	0.0268846	-0.00806281	0.0239549	0.0204436	0.045052	0.251663	0.0905263	-0.0366841	0.0407175	0.117745	0.090124
0.1565	0.115777	0.0421185	0.141214	0.0570856	0.0555837	0.0560176	0.137278	0.0442134	-0.00794407	0.0257987	-0.000370692	0.0187279	0.268234	0.0922049	-0.0244496	0.0412313	0.123093	0.0493659
0.157	0.0857688	0.0507247	0.13516	0.0704199	0.0555646	0.0556467	0.108486	0.0864027	-0.00759843	0.0446445	-0.0215606	0.0234588	0.284931	0.098718	-0.0124154	0.0503472	0.128777	0.0701663
0.1575	0.104598	0.0310953	0.127608	0.0630264	0.0506476	0.0404744	0.127653	0.0634368	0.00685824	0.0303406	-0.0197826	0.0257621	0.291732	0.0967929	-0.0371974	0.0331354	0.102106	0.0597015
0.158	0.124136	0.0297632	0.120034	0.0965116	0.0456597	0.0285302	0.147514	0.0554063	0.0215194	0.029268	-0.0176718	0.0380905	0.298391	0.103645	-0.0625128	0.0331542	0.0749662	0.0531628
0.1585	0.0999937	0.0399485	0.103448	0.0762306	0.0303486	0.0409425	0.113958	0.040745	0.0255241	0.0227072	-0.0237362	0.0434467	0.267936	0.046502	-0.0541173	0.0268954	0.101734	0.06645
0.159	0.075219	0.0617497	0.0867321	0.0610625	0.014888	0.0552488	0.0796277	0.085546	0.0293744	0.0265815	-0.029919	0.050279	0.236943	0.0180587	-0.0452333	0.0288953	0.129283	0.0819548
0.1595	0.121975	0.0614174	0.0994972	0.0142577	0.0170709	0.0352897	0.0958548	0.0612775	0.0184106	0.00689851	-0.0196837	0.0393236	0.245837	0.0173877	-0.0705918	0.0266051	0.148824	0.0869509
0.16	0.169768	0.0647422	0.112689	0.0342171	0.0195094	0.017262	0.112814	0.0389541	0.00723216	0.0138869	-0.00921059	0.0321947	0.255308	0.0268213	-0.0964464	0.026486	0.168249	0.120477
0.1605	0.14068	0.0685252	0.127643	0.0295469	0.0269588	0.0212718	0.108214	0.0394572	0.00886038	0.0172899	-0.00957829	0.0226765	0.233763	0.0610492	-0.0817929	0.0148413	0.172832	0.107175
0.161	0.110479	0.0737442	0.142622	0.0538939	0.0344808	0.0263114	0.103301	0.0527104	0.0106742	0.0356656	-0.0101031	0.021287	0.211768	0.101462	-0.0665525	0.0225764	0.1772	0.101876
0.1615	0.126959	0.0555809	0.124474	0.0406966	0.0215099	0.0541754	0.0745143	0.0421006	0.00326109	0.0397036	-0.0169075	0.0135983	0.229885	0.0287599	-0.0341243	0.0114102	0.157669	0.104593
0.162	0.144115	0.0386016	0.105845	0.0451966	0.00824201	0.0861967	0.0453814	0.0658007	-0.00428567	0.045816	-0.023803	0.0168871	0.248583	0.0533335	-0.001447	0.010386	0.137792	0.118168
0.1625	0.119699	0.0686144	0.125404	0.0378192	0.0303486	0.0648535	0.0863384	0.0417616	-0.00487118	0.0350698	-0.0147402	0.0131872	0.243733	0.058324	-0.029112	0.00693725	0.153182	0.0829887
0.163	0.0946797	0.101391	0.145516	0.0404979	0.0529677	0.0540271	0.128311	0.0495438	-0.00535582	0.0245526	-0.00544615	0.0302184	0.238542	0.0652013	-0.0576514	0.0236047	0.169083	0.0781048
0.1635	0.0875752	0.0654417	0.132285	0.0320573	0.0364817	0.0454362	0.123847	0.0528285	-0.0150614	0.0373342	0.00396586	0.0274647	0.242663	0.025278	-0.0462644	0.0178591	0.164107	0.0875623
0.164	0.0807302	0.0412449	0.118572	0.0540651	0.019429	0.050894	0.118709	0.0883514	-0.0249006	0.0565355	0.0133796	0.0275766	0.246919	0.0429924	-0.0342989	0.0158721	0.158829	0.107227
0.1645	0.076852	0.0501555	0.0905138	0.0044338	-0.00789754	0.0298112	0.111857	0.062361	0.00296575	0.0683791	-0.00093345	0.0190687	0.250402	0.0468418	-0.0335569	0.015212	0.145503	0.109097
0.165	0.0730167	0.0765919	0.0622481	0.0609488	-0.035373	0.0424769	0.104979	0.0419309	0.0313784	0.0873441	-0.0155903	0.0139486	0.253874	0.0519543	-0.0329776	0.0356239	0.132059	0.119294
0.1655	0.114062	0.0449199	0.0783183	0.0566482	-0.0189875	0.040732	0.106458	0.0364762	0.0305773	0.0714436	-0.0217752	0.0186659	0.228505	0.0450414	-0.0449562	0.0498417	0.173745	0.08284
0.166	0.155758	0.040195	0.0950308	0.0540899	-0.00196655	0.0570008	0.108058	0.0761887	0.0293529	0.0588359	-0.0278374	0.030624	0.202718	0.0493071	-0.0571168	0.0749862	0.216228	0.0564097
0.1665	0.146863	0.0153173	0.110713	0.0403487	0.0046235	0.0408765	0.104087	0.0719033	0.0218777	0.0466667	-0.0370535	0.0238893	0.215761	0.0290596	-0.0716024	0.0630823	0.194422	0.0572959
0.167	0.137236	0.0604446	0.126381	0.0527108	0.0110624	0.0318355	0.100036	0.07313	0.014312	0.0348783	-0.0463152	0.0173657	0.229366	0.0534897	-0.0861217	0.0545139	0.171684	0.0682106
0.1675	0.137198	0.0705416	0.114668	0.038246	0.00475385	0.0234651	0.0968984	0.0603282	0.00923097	0.036143	-0.0410354	0.018192	0.23632	0.0241258	-0.0723616	0.0433018	0.145401	0.0334818
0.168	0.1373	0.109343	0.102558	0.0455146	-0.00173941	0.026868	0.0937739	0.0533684	0.00418591	0.0483776	-0.0355448	0.0278241	0.243177	0.0666993	-0.0581919	0.033894	0.119068	0.0614691
0.1685	0.137724	0.0775641	0.107582	0.0403311	0.00616827	0.00595445	0.0534025	0.0560037	0.000644773	0.0355201	-0.0316649	0.0329089	0.22754	0.0708726	-0.0605391	0.0279567	0.134163	0.040252
0.169	0.138152	0.0813908	0.112855	0.0401847	0.0142846	0.0260051	0.0124915	0.0653977	-0.00287458	0.025714	-0.0278084	0.0383105	0.211577	0.0853903	-0.0631257	0.0250549	0.149858	0.0320461
0.1695	0.152785	0.0429182	0.118077	0.0336432	0.0152041	0.0110645	0.0383725	0.0505064	0.00950327	0.0308043	-0.0205838	0.0334399	0.22194	0.0328345	-0.0626548	0.0291377	0.137596	0.0281632
0.17	0.167625	0.0855833	0.123298	0.0468607	0.0160193	0.00501123	0.0652213	0.0510284	0.0221115	0.0382408	-0.0133104	0.0285463	0.232684	0.0249088	-0.0621397	0.0380743	0.124929	0.0250101
0.1705	0.131764	0.0867583	0.103047	0.0476019	0.0317921	0.0145581	0.0425975	0.0598567	0.0261082	0.0483133	0.00320743	0.0184058	0.230894	0.017381	-0.0782278	0.0504887	0.136704	0.00945426
0.171	0.0951679	0.106107	0.0824262	0.101396	0.0477816	0.0249582	0.019257	0.0788928	0.0299802	0.0598482	0.0198593	0.0317827	0.228923	0.0244777	-0.0945564	0.0703755	0.148833	0.0149934
0.1715	0.0678314	0.0899108	0.0934892	0.0735039	0.0194113	0.0593295	0.0662292	0.0740413	0.0227947	0.0419108	0.0192634	0.0387725	0.216354	0.0266881	-0.0900812	0.0828769	0.121605	0.0466639
0.172	0.040629	0.114792	0.105011	0.0596773	-0.00960171	0.0950848	0.11422	0.069618	0.015449	0.0336439	0.0184176	0.0493469	0.203632	0.0312539	-0.0853046	0.106746	0.0938064	0.0971516
0.1725	0.0848275	0.0584246	0.130306	0.0790714	-0.0210941	0.077299	0.105679	0.0527897	0.00119931	0.0175061	0.0117937	0.0467847	0.229099	0.0468424	-0.0913087	0.0825473	0.109132	0.0533997
0.173	0.130061	0.039926	0.1558	0.102744	-0.0323327	0.0595299	0.0963182	0.0685095	-0.0131504	0.0176849	0.00508616	0.0742574	0.255119	0.0766883	-0.0974691	0.0603022	0.125083	0.0634799
0.1735	0.106179	0.0497882	0.13224	0.0602001	-0.0214056	0.0353626	0.101638	0.042075	-0.0164891	0.0260572	0.00244446	0.0569804	0.23819	0.041382	-0.0994294	0.0581606	0.129782	0.0380775
0.174	0.0812958	0.0833911	0.10797	0.0279237	-0.0101573	0.0141176	0.10717	0.0332707	-0.0196681	0.0381374	-0.000138341	0.0441315	0.220639	0.0167337	-0.101329	0.068588	0.134319	0.0456594
0.1745	0.119242	0.0914128	0.106465	0.0336586	0.00108229	0.0176683	0.0907809	0.0642165	-0.0195855	0.0214789	-0.00645385	0.0314659	0.208895	0.0109567	-0.0914094	0.0750598	0.151971	0.0474575
0.175	0.158098	0.122471	0.10529	0.0736578	0.0123217	0.0365701	0.0740739	0.098106	-0.0194556	0.0156403	-0.0128234	0.0348543	0.197235	0.0244651	-0.0813186	0.0894659	0.169813	0.0772319
0.1755	0.101404	0.0872242	0.0864937	0.0426669	0.0234015	0.0323643	0.112419	0.0694149	0.00503744	0.0184952	-0.00596746	0.0362494	0.190015	0.030478	-0.060893	0.0832047	0.153527	0.0661187
0.176	0.0433252	0.0517387	0.067442	0.0411855	0.0344789	0.0491508	0.151561	0.0486559	0.0298835	0.0231125	0.00108015	0.0472845	0.18286	0.0473698	-0.0403177	0.0845093	0.136748	0.0584768
0.1765	0.105298	0.0790097	0.0955971	0.0316297	0.0317453	0.047159	0.134929	0.0196388	0.0276928	0.027552	0.0124501	0.0485384	0.196861	0.0144322	-0.0541545	0.0604542	0.117276	0.0491369
0.177	0.16901	0.121184	0.124436	0.0493136	0.0288115	0.0486617	0.117488	0.0446749	0.0251105	0.0367459	0.0238827	0.0502749	0.211169	0.0310984	-0.0684899	0.0507776	0.0977645	0.0886736
0.1775	0.134832	0.0696496	0.101431	0.0269197	0.0187191	0.0353644	0.114611	0.0422097	0.0272594	0.0368593	0.0167287	0.0438669	0.218507	0.0126524	-0.082494	0.0326404	0.133897	0.0669322
0.178	0.0992354	0.0670753	0.0776752	0.0532706	0.008523	0.0312595	0.111944	0.0445922	0.029477	0.0412195	0.00930535	0.0406301	0.225745	0.0375551	-0.0964934	0.0215075	0.170836	0.0680881
0.1785	0.0621353	0.0670912	0.0867314	0.0584779	0.00973301	0.0167245	0.121309	0.0357657	0.00593368	0.0201153	0.0202972	0.0426321	0.231141	0.0458467	-0.103956	0.0237699	0.140427	0.056956
0.179	0.0250134	0.0670107	0.096263	0.0796339	0.0111083	0.01681	0.130848	0.0395828	-0.0179829	0.0323511	0.0315559	0.0450977	0.236511	0.0577843	-0.111324	0.0349482	0.109042	0.0681094
0.1795	0.0601527	0.0604666	0.0889383	0.0612385	-0.00792496	0.014205	0.090916	0.0479406	-0.00873113	0.00976296	0.0407594	0.0471888	0.23277	0.0548255	-0.0920846	0.0536184	0.119679	0.0631357
0.18	0.096339	0.0805283	0.0813694	0.0984049	-0.0272539	0.019371	0.0502668	0.060826	0.0010012	0.0243477	0.0499332	0.0698172	0.228897	0.0562505	-0.0724598	0.0728125	0.130925	0.0618211
0.1805	0.0898843	0.0740835	0.0720228	0.0608736	-0.000453882	0.0244952	0.0682986	0.0448065	-0.000999963	0.0280257	0.0274727	0.0560734	0.217371	0.0402224	-0.0512513	0.0409429	0.168986	0.0653199
0.181	0.0828118	0.0870333	0.0626505	0.0728267	0.0270145	0.0319112	0.0871806	0.0513048	-0.00317113	0.0373111	0.0045538	0.0423687	0.205734	0.0368248	-0.0300199	0.0142047	0.207436	0.0781795
0.1815	0.0755225	0.0259648	0.0747787	0.0741147	0.012015	0.0196425	0.0854521	0.0516078	0.00679747	0.0343363	0.000472412	0.0422647	0.184009	0.033791	-0.0340836	0.0190571	0.187498	0.0532879
0.182	0.0682301	0.0475011	0.0872185	0.0771446	-0.00359981	0.0351502	0.0834249	0.0608585	0.016942	0.0316241	-0.00333604	0.0427131	0.162139	0.0467599	-0.0385137	0.0457025	0.166715	0.0844425
0.1825	0.0587491	0.0391126	0.093838	0.0437502	0.00598818	0.0212782	0.0817149	0.0540233	0.0099115	0.0207342	0.000594858	0.0365674	0.157106	0.0321728	-0.049704	0.0293862	0.141351	0.0540942
0.183	0.0492364	0.0528426	0.100373	0.0438737	0.0159413	0.0187869	0.0800095	0.0539035	0.00263218	0.0104447	0.00463789	0.0315587	0.152317	0.039098	-0.0609922	0.0454588	0.11592	0.0328996
0.1835	0.0905014	0.0283835	0.0678474	0.0293168	0.0078451	0.0310622	0.102587	0.0489354	-0.000183627	0.0158685	-0.0118327	0.029799	0.185227	0.0340246	-0.0593405	0.0312008	0.0979449	0.0345328
0.184	0.132502	0.0595074	0.0347557	0.0325033	-0.000512652	0.0492302	0.125516	0.0446313	-0.00293476	0.0265702	-0.0286005	0.0357387	0.218683	0.0332909	-0.0575014	0.026025	0.0800779	0.0677973
0.1845	0.0936651	0.0656911	0.0488243	0.0379994	0.00590526	0.0496664	0.121946	0.0502313	-0.012978	0.0148482	-0.0128386	0.0134623	0.201646	0.0427076	-0.0672143	0.0136568	0.0882356	0.0502348
0.185	0.0536568	0.0723623	0.0635761	0.0555529	0.0125373	0.0512836	0.117992	0.0568408	-0.0231269	0.0106212	0.00339473	0.0230777	0.183877	0.057475	-0.0770945	0.0141294	0.0967704	0.04541
0.1855	0.0498014	0.0270446	0.0604274	0.0220105	0.0170013	0.0420734	0.121783	0.0485619	-0.000133291	0.00850143	0.00962822	0.0191046	0.163521	0.0392703	-0.0707699	0.0355739	0.0782855	0.0218951
0.186	0.0464698	0.0429861	0.0570194	0.0362377	0.0214338	0.0407896	0.125687	0.0530955	0.0233405	0.013002	0.0157168	0.0294293	0.143128	0.0501671	-0.0642104	0.0612465	0.059409	0.0569877
0.1865	0.0669514	0.0693678	0.077802	0.0329487	0.00556589	0.0441661	0.0858215	0.0418817	0.0393743	0.0173128	0.0165364	0.0335358	0.177226	0.0161338	-0.0561479	0.0536812	0.0847159	0.0135358
0.187	0.0877781	0.102739	0.0989351	0.0423889	-0.0105962	0.0503304	0.0453218	0.0351834	0.0553004	0.0279951	0.0172796	0.0543614	0.212113	0.0193858	-0.0480636	0.0494575	0.110663	0.0632628
0.1875	0.0911179	0.049906	0.0773346	0.0116368	0.00864035	0.0600418	0.0666295	0.046529	0.0334759	0.0450975	0.00686894	0.0379179	0.21642	0.0317161	-0.0300024	0.0688375	0.124503	0.0435727
0.188	0.0942044	0.0145637	0.0551149	0.0366112	0.0283898	0.0706616	0.0888328	0.0777947	0.0111045	0.062674	-0.00370333	0.0263304	0.220284	0.0659154	-0.0117966	0.0998048	0.138167	0.026214
0.1885	0.104159	0.0329348	0.0789277	0.0539971	0.0182143	0.0539977	0.0955147	0.0639041	0.00417379	0.0496801	0.00492877	0.0301227	0.195226	0.0660805	-0.03499	0.0599008	0.108485	0.0418422
0.189	0.114212	0.0701601	0.103408	0.0734664	0.00760527	0.0504984	0.101972	0.0514662	-0.00253318	0.04031	0.0138391	0.0378473	0.169749	0.067589	-0.0587832	0.060124	0.0781749	0.0616709
0.1895	0.0620014	0.0517544	0.107076	0.053954	0.0121643	0.035597	0.0945071	0.0684178	-0.00150826	0.0163498	0.0205212	0.0261398	0.169808	0.0451418	-0.0334905	0.057066	0.0544709	0.0687624
0.19	0.00888816	0.036487	0.110443	0.0373579	0.016943	0.0340654	0.0868408	0.0880349	-0.000371318	0.03319	0.0271709	0.0162059	0.170237	0.0284409	-0.00748657	0.0603884	0.0308626	0.0950743
0.1905	0.0649352	0.0506945	0.134603	0.0437945	0.00376856	0.0344124	0.0795955	0.0726102	-0.00217119	0.0430314	0.0283662	0.00878841	0.144274	0.0155491	-0.0235844	0.0703448	0.0408497	0.0959064
0.191	0.122564	0.0691388	0.159064	0.0592887	-0.00966602	0.0429932	0.0723563	0.0676739	-0.0040136	0.063051	0.0294824	0.014644	0.117928	0.0100816	-0.0402922	0.0805429	0.0513236	0.0968149
0.1915	0.140778	0.0524251	0.134901	0.0472442	0.00871512	0.0500997	0.0951782	0.0498531	-0.00740109	0.0579444	0.0238631	0.0205457	0.168812	0.0376479	-0.0465182	0.0392494	0.0435401	0.0623653
0.192	0.158421	0.0721781	0.110033	0.0603413	0.0275572	0.064313	0.118436	0.055491	-0.010811	0.0543363	0.0181463	0.031065	0.220815	0.0791253	-0.0525923	0.0347023	0.0354921	0.0390004
0.1925	0.100429	0.081232	0.0961376	0.0531451	0.03512	0.0563659	0.119796	0.0717348	-0.007635	0.0317427	0.0160123	0.0536828	0.216027	0.0876395	-0.0455824	0.0337299	0.036733	0.058234
0.193	0.0413413	0.0935641	0.0824006	0.0496138	0.0425192	0.0580336	0.120839	0.0884184	-0.00436362	0.0186551	0.0139303	0.0774502	0.210415	0.0981214	-0.038383	0.0471076	0.0381085	0.0858023
0.1935	0.0777577	0.0487028	0.0788496	0.042343	0.0471002	0.0686072	0.113854	0.0428661	0.00182517	0.0119753	-0.00297461	0.0513886	0.17852	0.0454841	-0.0352314	0.0422394	0.0507753	0.0239249
0.194	0.115558	0.0623378	0.0754463	0.0452432	0.0516403	0.0816481	0.106753	0.0438444	0.00805622	0.0258207	-0.0200943	0.0319205	0.146245	0.0300804	-0.0321384	0.0640693	0.0636056	0.0586679
0.1945	0.103336	0.0127534	0.0818373	0.046908	0.0440073	0.05749	0.127062	0.0490109	-0.000640991	0.0266159	-0.00626667	0.0320361	0.138464	0.0292788	-0.0642754	0.0653202	0.0585756	0.0614336
0.195	0.0903896	0.0563519	0.0883702	0.0498501	0.0361979	0.0402037	0.147769	0.0572848	-0.0095545	0.0420433	0.00800931	0.0540244	0.131038	0.0469938	-0.096923	0.091683	0.0532869	0.0657037
0.1955	0.0609613	0.0402621	0.106572	0.0334237	0.0522769	0.0155982	0.141338	0.0409793	-0.0211714	0.0552777	0.0017016	0.0614862	0.155445	0.0750327	-0.102887	0.0692528	0.0691344	0.0760663
0.196	0.0312942	0.0231285	0.124942	0.0301646	0.068702	0.00994161	0.134514	0.0267193	-0.0328276	0.0751037	-0.00490435	0.0695051	0.180314	0.107202	-0.108465	0.047615	0.0852882	0.0908354
0.1965	0.0241666	0.0345779	0.0963086	0.0408769	0.047622	0.0386172	0.121742	0.031339	-0.0154693	0.0446693	-0.00714729	0.0619961	0.179722	0.0776786	-0.104774	0.0315898	0.0843764	0.0651207
0.197	0.0173656	0.0581396	0.0669937	0.056427	0.0259985	0.078669	0.108883	0.0525978	0.00230937	0.036043	-0.00932702	0.0586971	0.178761	0.0489567	-0.100948	0.0474425	0.0832174	0.0463115
0.1975	0.0544627	0.0493215	0.0929797	0.0599327	0.0244921	0.047079	0.0803865	0.0440761	0.00662682	0.0199212	-0.0143983	0.0672703	0.173707	0.0654782	-0.0709638	0.0437325	0.038405	0.0252245
0.198	0.0921959	0.0433341	0.119767	0.0697201	0.0232771	0.029677	0.051663	0.0411445	0.0107492	0.0288274	-0.0195116	0.0791449	0.168593	0.0890505	-0.0406005	0.0446635	-0.00703979	0.0475284
0.1985	0.058894	0.0452418	0.143795	0.0407015	0.00674827	0.0224534	0.0851036	0.0369639	0.0228707	0.0286572	-0.00160399	0.0702881	0.179202	0.0894991	-0.0662381	0.0567297	0.008626	0.0730337
0.199	0.0245628	0.0608207	0.167784	0.0298979	-0.0100025	0.0231901	0.119445	0.0552822	0.0351081	0.0449027	0.0166371	0.0692893	0.190039	0.0914524	-0.0926871	0.0795489	0.0251772	0.117639
0.1995	0.0253933	0.0270231	0.168579	0.0475376	-0.00834254	0.0195922	0.125344	0.0253946	0.0312975	0.0453121	0.00314588	0.0360288	0.180834	0.107213	-0.088734	0.0530376	0.02585	0.0682548
0.2	0.0267332	0.0507145	0.169038	0.0749941	-0.00641582	0.0176208	0.130832	0.0693862	0.0272544	0.0515527	-0.0108052	0.00838997	0.171339	0.127008	-0.0843403	0.0262352	0.0262927	0.0214897

## Sheet: Fig. 1l
Row	Response (ΔF/F0)	Photon budget	Relative photon budget	Relative response
ASAP1	-0.0619868	0.369247	1.12861	0.635161
ASAP1-N124V	-0.163686	0.402536	1.23036	1.67725
ASAP1-R406K	-0.232301	0.279802	0.855221	2.38032
ASAP2s	-0.0975922	0.327169	1	1
ASAP2s-H152E	-0.168741	0.565291	1.72782	1.72904
ASAP2s-H152E-Q397H	-0.154506	0.693019	2.11823	1.58318
ASAP2s-Q397H	-0.117166	0.354733	1.08425	1.20056
JEDI-1P	-0.282428	0.8261	2.52499	2.89396

## Sheet: Fig. 2a
ASAP2s	N = 6	Response, ΔF/F0																	ASAP3	N = 7																	JEDI-1P	N = 5
Step voltage (mV)	-100		-80		-60		-40		-20		0		20		30		50		-100		-80		-60		-40		-20		0		20		30		50		-100		-80		-60		-40		-20		0		20
Time (s)	Mean	Std	Mean	Std	Mean	Std	Mean	Std	Mean	Std	Mean	Std	Mean	Std	Mean	Std	Mean	Std	Mean	Std	Mean	Std	Mean	Std	Mean	Std	Mean	Std	Mean	Std	Mean	Std	Mean	Std	Mean	Std	Mean	Std	Mean	Std	Mean	Std	Mean	Std	Mean	Std	Mean	Std	Mean
-0.1	0.00268015	0.0137726	0.00491826	0.00889949	0.00886494	0.00346972	0.00716058	0.00420841	0.0105834	0.00788224	0.00439256	0.00809303	0.00558132	0.00472405	0.0142323	0.0130276	0.00528084	0.00711944	-0.0069366	0.00765733	0.000530501	0.00612053	0.00188639	0.00788075	0.000133234	0.0124789	-0.00169158	0.00249096	0.00131991	0.00864418	0.0138365	0.0127219	0.00176623	0.00649928	0.00027983	0.00663393	0.00172655	0.00531305	0.00741783	0.00763722	0.0115955	0.0116015	0.00195606	0.00912982	0.00178089	0.00147123	0.00672509	0.00291344	0.00883848
-0.0995	0.000279584	0.0128028	0.00377221	0.006968	0.012365	0.00272116	0.00838636	0.00730505	0.00799693	0.00962118	0.00353403	0.00489963	0.0022654	0.0113035	0.0139587	0.0105178	0.00415813	0.00623446	-0.00679117	0.00834071	-0.00039341	0.00490193	0.00190436	0.00962867	-0.000784235	0.0108304	-0.00390236	0.00636819	0.00208069	0.00670726	0.0100568	0.0110627	8.38825e-05	0.00722532	0.00201209	0.00694821	0.00407526	0.00792605	0.00746043	0.00711227	0.0133093	0.0098216	0.00362876	0.00946813	0.000666489	0.0046893	0.00470096	0.0029757	0.00882784
-0.099	-0.00106802	0.0112874	0.00290499	0.00540519	0.0130924	0.00333213	0.00357008	0.00566111	0.00656526	0.0127242	0.00557135	0.005932	0.00394602	0.00970701	0.0145832	0.00683037	0.0019939	0.00810163	-0.00515404	0.0114057	0.00107293	0.00428267	-0.000605655	0.008259	-0.00153476	0.00977964	0.000272957	0.0060561	0.0022129	0.00869398	0.00753437	0.00690935	0.00137429	0.00636494	0.00557925	0.00805939	0.00356626	0.00607437	0.00586867	0.00497386	0.0115261	0.00764298	0.00501422	0.005367	0.00151661	0.0114615	0.00600951	0.00490672	0.00799478
-0.0985	2.59757e-05	0.0115824	0.000943216	0.00539015	0.0106668	0.00424112	0.0018567	0.010374	0.0120764	0.0113107	0.0061509	0.00560122	0.00617833	0.00805416	0.0163696	0.00424004	0.00430016	0.00915062	-0.00483283	0.0109949	0.00077453	0.0029874	-0.00154044	0.0114498	0.000834409	0.0100997	0.006038	0.00817007	0.00367887	0.00895342	0.00627044	0.00475815	0.00425867	0.00591536	0.00575844	0.0100855	0.0025328	0.00650825	0.00398356	0.00207644	0.00763159	0.00349665	0.00698499	0.00670678	0.00401508	0.0119302	0.00734903	0.00651147	0.00756017
-0.098	0.00109887	0.0127146	-0.00113286	0.00601593	0.00831751	0.00585935	0.00749724	0.0071604	0.0160295	0.00972721	0.00487121	0.00655046	0.00795037	0.00322475	0.0170967	0.00592208	0.00735258	0.00974723	-0.00578723	0.00978874	-0.0015215	0.00632014	-0.000104129	0.00926226	0.00378421	0.011167	0.00729037	0.00737987	0.00376642	0.00926242	0.00455609	0.00594068	0.00562887	0.00438081	0.00355056	0.00973233	0.00237977	0.00571894	0.00198979	0.002125	0.0059582	0.00575329	0.00914104	0.00910051	0.00638609	0.0106708	0.00872273	0.00993206	0.00761865
-0.0975	-0.00305542	0.00774199	-0.000169813	0.00609658	0.00749316	0.00685267	0.0116035	0.00789546	0.0126045	0.00662227	0.00599237	0.00824548	0.00745272	0.0048023	0.015263	0.00640969	0.00871778	0.00533001	-0.00536022	0.00718338	-0.00169432	0.00744201	-0.000114535	0.00796132	0.0059389	0.00817518	0.0054005	0.00942131	0.00321061	0.00908061	0.00492669	0.00988029	0.00645134	0.00528841	0.00311019	0.00780119	0.0012204	0.0051548	0.000378679	0.00531771	0.0050985	0.00920421	0.00642873	0.00615009	0.00781029	0.00946584	0.0136583	0.01057	0.00611121
-0.097	-0.00533011	0.00440675	0.00474838	0.00552245	0.00772204	0.00475838	0.0131751	0.0123187	0.00897372	0.00382856	0.0106285	0.0120565	0.00423884	0.00544173	0.0139043	0.00809143	0.00937977	0.00597291	-0.0057288	0.00912734	0.000141118	0.00840959	0.000186541	0.00637686	0.00675082	0.00638655	0.00309988	0.00846753	0.00308846	0.00985459	0.00641532	0.011088	0.00524414	0.00450902	0.00441916	0.00733261	0.000276944	0.00457952	-0.000706211	0.00748634	0.00417557	0.0106875	0.00168398	0.0022228	0.00930643	0.00880144	0.0155077	0.0087849	0.00477576
-0.0965	-0.000510148	0.00732124	0.0109185	0.0104152	0.00886522	0.00509117	0.014254	0.0147077	0.00708159	0.00261217	0.0128092	0.0136528	0.00306679	0.00686241	0.0132598	0.0109638	0.00875646	0.00467164	-0.00717321	0.0123824	0.00140005	0.00966054	0.000812275	0.00788581	0.00378884	0.00427992	0.00153665	0.00762519	0.00143779	0.00728393	0.00476462	0.00851427	0.00533737	0.00641926	0.00608864	0.0086345	0.00193229	0.00691774	-0.00155201	0.00738272	0.00515516	0.00856246	0.00168327	0.0042526	0.00908418	0.00788078	0.0107834	0.00677765	0.00744966
-0.096	0.0036425	0.00814367	0.0106575	0.0133495	0.00835911	0.00396129	0.0145421	0.0105227	0.0062326	0.00358715	0.00949054	0.00873654	0.00939523	0.00664373	0.0101858	0.012944	0.00751986	0.00386533	-0.00507825	0.0117153	0.00189178	0.0101862	0.000331705	0.0100604	0.0013468	0.00647205	0.00250817	0.0089787	0.000663404	0.00266837	0.00435903	0.00582131	0.00672016	0.00720419	0.00631688	0.0086693	0.00289138	0.00539829	0.000431773	0.00598313	0.00695309	0.00352132	0.00569389	0.00462537	0.00738155	0.00934339	0.00551943	0.00526803	0.0110239
-0.0955	0.00290563	0.00946782	0.00434154	0.00721446	0.00504846	0.00811458	0.0149458	0.00770129	0.0106453	0.00382195	0.00749819	0.00788028	0.0150023	0.0123755	0.00812794	0.0155807	0.00691447	0.0036976	-3.01791e-05	0.00981647	0.00207119	0.0107615	-2.69073e-05	0.00851588	0.000181387	0.00707004	0.00626818	0.00865665	0.00134592	0.00279988	0.00628314	0.00453544	0.00634568	0.00615261	0.00491991	0.00725041	0.00125433	0.00473778	0.00420859	0.0050678	0.00998101	0.00761652	0.00836044	0.00662945	0.00574909	0.00906351	0.00217044	0.00552848	0.0115375
-0.095	0.00102966	0.00670302	0.000972202	0.00559191	0.00438808	0.01293	0.0106468	0.00549052	0.0141353	0.00877779	0.00599186	0.0167703	0.0100283	0.00685486	0.00812249	0.0131064	0.00601153	0.00552694	0.000256673	0.00868108	5.39587e-05	0.00869002	0.000820284	0.008267	-0.000362228	0.00858827	0.00646735	0.00500353	0.000410715	0.00453529	0.00849927	0.00524168	0.00362027	0.00511377	0.00360191	0.00632446	-0.00239315	0.00282247	0.00503051	0.00526672	0.00948269	0.012868	0.00787328	0.0106133	0.00176922	0.0124324	0.00217942	0.00696963	0.0123636
-0.0945	0.00216637	0.00372868	0.000824242	0.0093368	0.00713838	0.00896698	0.0069702	0.00349151	0.0104233	0.00649377	0.00320041	0.0213721	0.0054517	0.00221392	0.0084985	0.00878233	0.00365238	0.005711	-0.00290649	0.010156	-0.00202375	0.00776976	0.00261834	0.0108289	-0.000527494	0.0102161	0.00373014	0.00361503	-0.00110933	0.007214	0.0106425	0.00589373	0.00110626	0.0081696	0.00180594	0.00783018	-0.00444119	0.00428367	0.00393085	0.00664944	0.00423274	0.0120961	0.00609929	0.0102309	-0.00174698	0.0094784	0.00526413	0.00536457	0.0113574
-0.094	0.00392673	0.00551706	0.00380689	0.00699652	0.00928681	0.00994024	0.0100622	0.00718596	0.0072923	0.0114407	0.00557595	0.00891729	0.00927753	0.00537368	0.016322	0.0066415	0.00336592	0.00579942	-0.00321476	0.011055	0.000267719	0.00744203	0.00507783	0.0125567	0.000101925	0.0126095	0.00177299	0.00757904	0.000541021	0.0050542	0.00676173	0.0043353	0.00197995	0.0102466	0.00107492	0.00769103	-0.00159059	0.00656855	0.00463819	0.00646211	0.00339147	0.0115035	0.0045055	0.00552603	0.000246574	0.0023101	0.00745188	0.00373135	0.00663958
-0.0935	0.00283562	0.00576355	0.00924176	0.00809336	0.0129471	0.0101158	0.0136022	0.012617	0.00432353	0.0113721	0.00717851	0.00512221	0.0134358	0.010135	0.0234972	0.0154748	0.00708281	0.00807864	-0.00496297	0.0114413	0.00168711	0.00838929	0.00641674	0.0118559	0.00123614	0.0133077	0.00213066	0.00914357	0.00274157	0.00331311	0.000496194	0.00777081	0.00598007	0.00950769	0.00342441	0.00537956	-0.000691359	0.00834803	0.00561996	0.00620731	0.00596639	0.00676841	0.00496867	0.00535543	0.00218645	0.00656659	0.0104656	0.00334021	0.0040541
-0.093	-0.000259918	0.00236559	0.00986106	0.0121671	0.0155019	0.00989905	0.0166043	0.0125868	0.00127726	0.00912238	0.00682775	0.0104099	0.00965021	0.0084713	0.0170856	0.00846911	0.00854921	0.0116528	-0.00823172	0.00902066	0.000747367	0.0106675	0.00702959	0.0115853	0.000684171	0.00809382	0.00562044	0.00886985	0.00290408	0.00488816	4.55446e-05	0.00713303	0.00728543	0.00954898	0.00464033	0.00836594	-0.00393206	0.00528934	0.00430122	0.00629611	0.00645122	0.00501917	0.00686003	0.00678529	0.00239879	0.00700138	0.0132013	0.007292	0.00501852
-0.0925	-0.00339802	0.00504182	0.00432501	0.00664174	0.0122966	0.00725738	0.0191382	0.0132244	0.00582418	0.00549589	0.00888898	0.011108	0.00624402	0.00980063	0.00860896	0.00430879	0.00712988	0.0080685	-0.00885742	0.00680715	0.000434269	0.010078	0.00536304	0.0102599	0.000619057	0.00466821	0.00552238	0.00508167	0.00253268	0.0080928	0.00368004	0.00854596	0.00533058	0.00676094	0.00396448	0.0113471	-0.0056978	0.00321449	0.00142012	0.0099483	0.00706307	0.00216132	0.00546757	0.00657752	0.00463915	0.00460514	0.0100814	0.00699489	0.00661143
-0.092	-0.00566803	0.00930723	0.00370548	0.00323188	0.00898061	0.00512932	0.0177048	0.010826	0.0112669	0.0044915	0.00558894	0.00643466	0.0110799	0.00522604	0.00491779	0.00264615	0.00900873	0.00834648	-0.0101828	0.00701608	-0.000831542	0.00694397	0.00278197	0.0100811	0.00367778	0.00341846	0.00145082	0.00628006	0.00231236	0.00832909	0.00795895	0.00804705	0.00512073	0.00782353	0.00361443	0.0125016	-0.00362121	0.00517623	0.00105826	0.00933834	0.00789448	0.00253005	-9.66885e-05	0.00655879	0.00501062	0.00392686	0.00498233	0.00645457	0.00882792
-0.0915	-0.00354678	0.0102201	0.0102448	0.00610602	0.00709214	0.00629695	0.0149909	0.0077291	0.0133283	0.00514215	0.00188703	0.00806394	0.0146651	0.0082385	0.00386612	0.00712577	0.0128992	0.009454	-0.0110886	0.00959719	-0.0014883	0.00555172	0.00097491	0.00851794	0.00576175	0.0047743	-0.000205169	0.00547492	0.00256353	0.00832059	0.00832862	0.00587652	0.00345518	0.00705985	0.00327182	0.0101716	-0.00128717	0.0100159	0.00637874	0.00442083	0.00693211	0.00288201	-0.00309343	0.00866992	0.00215678	0.00441451	0.00322119	0.00113474	0.0072202
-0.091	0.0018299	0.00793053	0.0109011	0.00578921	0.00586376	0.00852067	0.0117664	0.00333702	0.013625	0.00592388	0.00864258	0.0044934	0.013726	0.0106723	0.00713461	0.00486975	0.0126301	0.0114346	-0.00942422	0.0115749	-0.00118885	0.00904982	0.0011989	0.00742893	0.00269539	0.00599472	0.00155103	0.0077694	0.00198573	0.00954989	0.00587446	0.00872068	0.000151331	0.00691156	0.0033215	0.00809105	-0.000485824	0.00889978	0.00903859	0.00923041	0.00451302	0.00410573	-0.00203285	0.00726716	0.000224858	0.00336917	0.0033306	0.00569075	0.00126961
-0.0905	0.00390179	0.00606488	0.0044059	0.00791157	0.00572663	0.00849197	0.00896388	0.00416412	0.011096	0.00516126	0.0157955	0.010551	0.0127673	0.0126975	0.0117623	0.0109119	0.0102818	0.00991589	-0.00733987	0.0118882	0.000215454	0.0113335	0.000891376	0.00760497	-0.000373227	0.00751861	0.00413815	0.00971084	0.00123066	0.0129393	0.0034043	0.00685178	-0.00017125	0.00520464	0.00248282	0.00473348	0.00289648	0.00203963	0.00559906	0.00864137	0.00179149	0.00380523	-0.000487866	0.00638635	0.00174924	0.00602114	0.0014414	0.00302443	-0.00156458
-0.09	0.00290774	0.00548946	0.000430012	0.00448117	0.00500046	0.00809464	0.0103103	0.00736876	0.00873748	0.00636448	0.0156053	0.00770859	0.0104833	0.0116271	0.0138615	0.0115776	0.00990497	0.00759959	-0.0060208	0.0124102	0.00183183	0.01435	-0.00117714	0.00773633	-0.000430668	0.00450229	0.00556597	0.00702906	0.0017483	0.0120938	0.00268665	0.00551207	0.00154957	0.00658028	0.000658777	0.00345187	0.00798787	0.0108472	0.00537523	0.00653259	0.00379978	0.00567342	0.00375156	0.00667133	0.00468956	0.00867323	-0.00132097	0.00496909	-0.00178604
-0.0895	0.000750243	0.00356451	0.00210082	0.00760615	0.00719951	0.00965847	0.0130677	0.009452	0.00610865	0.00441128	0.0130624	0.00650536	0.00775084	0.0114418	0.012684	0.00675061	0.00793579	0.00499839	-0.00544677	0.010623	0.00100446	0.0100082	-0.00206921	0.00640373	-0.000240095	0.00924372	0.00586925	0.00623942	0.00126727	0.0113105	0.0018326	0.00395815	0.00215014	0.00883683	0.000551427	0.00742684	0.00821027	0.0114541	0.0080589	0.00454348	0.0115233	0.00482148	0.0070921	0.00724761	0.00335384	0.00523269	-0.000942912	0.00493547	-0.00197081
-0.089	7.25566e-05	0.00425894	0.00268889	0.0138992	0.0108306	0.0126831	0.0153079	0.00606884	0.00343872	0.00579111	0.0089057	0.00310111	0.00643348	0.00910257	0.0090243	0.00336169	0.0062917	0.00358096	-0.00516706	0.0107912	0.00119508	0.00772249	-0.001216	0.00623598	-8.72063e-05	0.00972927	0.00390766	0.00468415	0.000254507	0.00973862	-0.000412469	0.0082918	0.000434368	0.0118593	0.00199877	0.0123514	0.00491865	0.00415151	0.00779103	0.0055847	0.012783	0.00880316	0.00478359	0.0074544	-0.000967656	0.00355545	0.00208707	0.0053683	-0.00100638
-0.0885	0.000130046	0.00846036	-0.0031781	0.00774693	0.0107845	0.00802834	0.0168244	0.0156698	0.00506777	0.00518507	0.00481005	0.00316666	0.00603047	0.006095	0.00565047	0.00492642	0.0103841	0.00447424	-0.00544214	0.0105044	0.00406238	0.00812741	0.000155267	0.00847499	0.00116736	0.00867587	0.00212998	0.00554153	-0.000173815	0.00471544	0.000471009	0.00521786	-0.000747627	0.0116996	0.0010212	0.011508	0.00295419	0.00539304	0.00686077	0.00768694	0.00216161	0.00564215	0.00330805	0.00880201	-0.00240132	0.00648347	0.00265554	0.00910697	0.0025758
-0.088	-0.00011272	0.00854362	-0.00412202	0.00600168	0.00828986	0.00539863	0.0143397	0.0132092	0.00914873	0.0075417	0.00701749	0.00709064	0.00399163	0.00678265	0.00565985	0.00927661	0.0153488	0.00838912	-0.00491857	0.010488	0.00370368	0.0097288	0.00176312	0.00669065	0.00345759	0.00911193	0.00505775	0.00752865	-9.23576e-06	0.00355629	0.00260506	0.00727601	0.00261238	0.0104811	-0.00202604	0.00670833	0.00236858	0.0070496	0.00654905	0.00643448	-0.00458987	0.00991086	0.00506913	0.00699659	-0.00328837	0.0133945	-9.38761e-05	0.00808565	0.00676951
-0.0875	0.00199826	0.0063969	0.00552747	0.010178	0.00440071	0.00995755	0.0102282	0.0102342	0.00765566	0.00793384	0.0132815	0.0112546	0.000688454	0.00760862	0.00782545	0.0149526	0.0168683	0.00755021	-0.00413187	0.00961509	0.000682756	0.0104944	0.00150497	0.00616043	0.00425283	0.00707826	0.00796783	0.00818662	0.00132456	0.00772247	0.00387722	0.00676486	0.00629208	0.0121243	-0.000614532	0.00290495	0.00216961	0.0102657	0.00513287	0.00384609	-0.000804765	0.00419044	0.00411849	0.00691535	-0.00563614	0.0144763	0.000973624	0.0042149	0.00795694
-0.087	0.00344912	0.00556683	0.0109583	0.00994024	0.00287186	0.0154826	0.0108333	0.0129391	0.00222368	0.00784818	0.0115835	0.0069005	0.00218163	0.00949154	0.0105716	0.0103208	0.0164814	0.0100289	-0.00467849	0.0093329	-0.000723954	0.0103571	-0.00136787	0.00789765	0.00305629	0.00702033	0.00552276	0.00679516	0.00196405	0.0148963	0.00604375	0.00640179	0.00598365	0.011334	0.00303171	0.00431064	0.000605325	0.0106109	0.00427097	0.00334735	0.0025399	0.00400957	-0.00244495	0.0112122	-0.00458264	0.00919104	0.00765987	0.00353233	0.00733871
-0.0865	0.00335236	0.00578807	0.00819417	0.00535645	0.00564833	0.00944222	0.0130263	0.0175376	0.00293621	0.0056015	0.0058142	0.00772014	0.00696268	0.0116122	0.0124793	0.00642231	0.0133462	0.00807317	-0.00457761	0.0110445	-0.00118488	0.00717619	-0.00142482	0.00806379	0.00313025	0.00975071	0.00110474	0.00553124	0.00183271	0.0126139	0.00663096	0.00602722	0.0050174	0.0100237	0.00226232	0.0079036	-0.00164553	0.0104625	0.00570696	0.0042568	0.00469705	0.00562119	-0.0056818	0.0167624	-0.000756198	0.00435783	0.011812	0.00776867	0.00676094
-0.086	0.0013061	0.00843947	0.00656669	0.00479518	0.00599404	0.00953689	0.0108286	0.0129443	0.00759822	0.00429762	0.0075762	0.00502658	0.0110053	0.00992103	0.0113435	0.00417776	0.010116	0.00791668	-0.00369436	0.0132224	-0.00327456	0.00597883	0.00332658	0.00710272	0.00359986	0.0146252	0.000748764	0.00475069	0.00140673	0.00957268	0.00551505	0.00705665	0.00102665	0.00514108	-0.000722911	0.0139072	-0.00199781	0.0104281	0.00833316	0.00550628	0.0070208	0.00700629	-0.000821506	0.00965565	0.00233217	0.00251269	0.0096443	0.0127239	0.0067207
-0.0855	-0.000968478	0.00732143	0.00707605	0.00301029	0.00556198	0.00413027	0.00832867	0.0079493	0.0117577	0.00395863	0.00890963	0.0109635	0.0132009	0.00925347	0.0100104	0.00397612	0.0114598	0.00924966	-0.0053464	0.00987842	-0.00230888	0.00576361	0.00491157	0.00719373	0.00217725	0.0106816	0.00231683	0.00571204	0.00300493	0.00535451	0.00651033	0.00677198	-0.00200507	0.00444444	-0.000985395	0.0136036	-0.000584338	0.0109863	0.0108808	0.00798441	0.00735453	0.00589983	0.00187419	0.0051668	0.00263159	0.00237627	0.00617889	0.0109728	0.00646196
-0.085	0.000721169	0.00651583	0.00590888	0.00480854	0.00641164	0.00939232	0.00482798	0.0075959	0.0142571	0.00777535	0.00542574	0.00970025	0.0102224	0.00795899	0.00965616	0.00573485	0.0133935	0.0125272	-0.00860816	0.00802192	0.00294489	0.00642092	0.00390776	0.00969399	0.000813532	0.00792884	0.0033314	0.00411287	0.00505043	0.00525965	0.0084371	0.00576997	0.00389031	0.00614553	0.00150535	0.00902496	-0.000689387	0.010082	0.0119996	0.0113819	0.00724673	0.00539928	0.00305075	0.00604979	-0.00105718	0.0049019	0.00205773	0.00608714	0.00445432
-0.0845	0.00201868	0.00695079	0.00406998	0.00801822	0.0043956	0.00752433	0.000928776	0.0114822	0.0119336	0.0060908	0.00486603	0.0074245	0.00566588	0.00779266	0.00859879	0.00741928	0.0112756	0.00836276	-0.0113072	0.00961278	0.00336235	0.00825919	0.00518085	0.00965183	0.00353114	0.00677316	0.0039109	0.00569834	0.00501218	0.00927282	0.00842343	0.00932573	0.0117828	0.0114935	0.00444984	0.00503661	-0.000939608	0.012635	0.0130643	0.0138829	0.0061389	0.00370762	0.00612405	0.0036347	-0.00322559	0.00862643	-0.00207549	0.00705997	0.00307875
-0.084	-0.000546361	0.00810855	0.003087	0.0101363	0.00360028	0.00680634	0.000462574	0.0100908	0.00728847	0.00685971	0.00978059	0.00661068	0.00353878	0.0072781	0.00795117	0.00408417	0.00928	0.00690145	-0.011493	0.00848627	-0.00116263	0.00797806	0.00599935	0.00976734	0.0068664	0.00680892	0.00404816	0.00441725	0.00435291	0.0107831	0.00838123	0.0091759	0.0123536	0.0111005	0.00800359	0.00468831	0.000273478	0.0108175	0.0136552	0.016077	0.00585098	0.0030301	0.0062549	0.002224	-0.00276574	0.011301	-0.000572858	0.0134992	0.00426902
-0.0835	-0.00265023	0.00918305	0.00251571	0.0106544	0.0103749	0.00713878	0.000641393	0.0107346	0.00356221	0.00719173	0.0141009	0.0110738	0.00241878	0.00392469	0.00742544	0.00502369	0.00719349	0.00927572	-0.00992696	0.00871765	-0.00126105	0.00462552	0.00430977	0.0111314	0.00699116	0.00922094	0.00406397	0.00730083	0.00271264	0.00899383	0.00823325	0.00679521	0.00627539	0.00852379	0.00863573	0.00813548	0.000258268	0.0068321	0.0113281	0.0148213	0.00593553	0.00176243	0.0047062	0.0021562	-0.00163519	0.012556	0.00412181	0.00712656	0.00456666
-0.083	-8.40546e-05	0.00664658	0.00322604	0.0100995	0.0176531	0.0103557	0.00367392	0.00864597	0.0037988	0.00691127	0.0108421	0.00584533	0.00453109	0.00708398	0.0065271	0.0101497	0.00375348	0.0128831	-0.00782118	0.00954215	0.00238107	0.00774219	0.00359434	0.010661	0.00476664	0.0106145	0.00421286	0.0110646	-0.0011636	0.00390278	0.00495888	0.00493907	0.00242617	0.00758065	0.00444308	0.008661	-0.00125639	0.00608139	0.0107447	0.0116064	0.00489402	0.00567717	0.00275328	0.00795068	0.000913508	0.00859793	0.00427144	0.00342429	-0.000322967
-0.0825	0.00335843	0.00511195	0.00443859	0.00883222	0.0166171	0.00615953	0.00743075	0.00594054	0.00500776	0.00978599	0.00511678	0.00656513	0.00875093	0.0106013	0.00853447	0.0171783	0.00381045	0.0054369	-0.00682829	0.0099802	0.00539914	0.00953647	0.00494128	0.0120243	0.00146286	0.0096119	0.0040992	0.00718252	-0.00299846	0.00726904	0.00205288	0.00801647	0.00294226	0.0114381	0.00100754	0.00645605	-0.00250119	0.00686673	0.00722531	0.00961903	0.00365776	0.0050645	0.00128691	0.0149326	0.00253411	0.00532592	0.00280828	0.00551082	-0.00368641
-0.082	0.00655613	0.00958101	0.00451955	0.00888521	0.0139002	0.00382108	0.00914499	0.00321728	0.00390755	0.0133052	0.00165324	0.00282863	0.0104437	0.011841	0.0109094	0.0175819	0.00746518	0.00892546	-0.00588952	0.0112628	0.00593441	0.00897807	0.00560116	0.0115756	-0.00147003	0.00800975	0.00337188	0.00466866	9.68823e-05	0.0084948	0.00367465	0.00806756	0.00437112	0.0132801	0.00196016	0.00617975	-0.000822464	0.00624213	0.00237574	0.0135704	0.00301457	0.00560911	0.000281585	0.0104474	0.00365657	0.00542868	0.00395437	0.00679915	0.000447288
-0.0815	0.00911669	0.0103227	0.00087378	0.0103758	0.0158446	0.00470049	0.0109269	0.00569408	0.00599547	0.00706298	0.00138183	0.0100512	0.00960291	0.011411	0.0114556	0.0133062	0.0104606	0.00379658	-0.00561381	0.014595	0.00194263	0.00778318	0.0054516	0.00882898	-0.00133004	0.00569001	0.00437141	0.00261869	0.00231212	0.0067986	0.00517956	0.00591386	0.00533686	0.0110256	0.00439035	0.00555127	0.00223336	0.00802677	0.00663116	0.00416225	0.00329391	0.00597498	0.000387789	0.00830576	0.00250961	0.00128915	0.00509984	0.00561401	0.00336915
-0.081	0.00900407	0.00738825	-0.0028371	0.0160715	0.0165152	0.00780616	0.011907	0.00747285	0.00951386	0.00495347	0.00482194	0.0100937	0.00740892	0.0111684	0.0131031	0.0130084	0.0108571	0.00977332	-0.00777338	0.0132149	-0.00316767	0.00859129	0.00626945	0.00996515	0.00328027	0.00484306	0.00657618	0.00367199	0.00176048	0.00746915	0.00458933	0.00515892	0.00545191	0.0118106	0.00412892	0.00547373	0.00376297	0.00773137	0.00925019	0.00656605	0.00362715	0.00509525	0.00580759	0.00275715	0.000915494	0.00634186	0.00632516	0.00199386	0.00236736
-0.0805	0.0090074	0.00762356	-0.00228618	0.00952225	0.00704788	0.00345485	0.0120858	0.0116062	0.0122659	0.00675442	0.00714619	0.00819066	0.00617993	0.010593	0.0139079	0.014187	0.00896444	0.00948884	-0.00839716	0.00980943	-0.00536422	0.00719161	0.00639685	0.0103194	0.00621766	0.00598806	0.00757357	0.00556165	0.000864279	0.0110778	0.00435296	0.00536249	0.00737447	0.00843496	0.00161482	0.00445469	0.00361825	0.00503307	0.00564621	0.00801334	0.00603985	0.00349992	0.00845543	0.00610053	0.00210152	0.00901069	0.00678863	0.00227351	0.00330344
-0.08	0.0075174	0.00473946	-0.0015936	0.00360287	-0.000343167	0.00862948	0.0111537	0.00822228	0.0146791	0.010541	0.0101697	0.00482702	0.00633877	0.0101986	0.0136032	0.0133768	0.00743101	0.012087	-0.0078869	0.00870398	-0.00718139	0.00767515	0.00550517	0.0101952	0.00476538	0.0070818	0.00508119	0.00983378	0.00044265	0.00980465	0.00355276	0.00689003	0.00984966	0.00734664	0.000230103	0.00373205	0.00306594	0.00177526	0.00319557	0.00703108	0.00840601	0.00268748	0.00563836	0.00738492	0.00375452	0.00890994	0.00515601	0.00337203	0.00437722
-0.0795	0.0042003	0.00630046	0.00148046	0.00943066	0.00451186	0.0110402	0.00880129	0.00767952	0.0143451	0.0104378	0.012164	0.00832673	0.00567611	0.00630007	0.0124498	0.00952288	0.00913664	0.00468407	-0.00634028	0.00828099	-0.00791955	0.00535774	0.00399622	0.00884722	0.004111	0.00739785	0.000450397	0.0104174	0.00129891	0.00803638	0.00304093	0.00531804	0.00880185	0.00527665	0.00251552	0.00377764	0.00373105	0.00296375	0.00308853	0.00730703	0.0103148	0.00725407	0.00472502	0.00565708	0.00357156	0.0101362	0.00377465	0.00378991	0.00330206
-0.079	0.0039188	0.0125637	0.00600919	0.0130915	0.00837346	0.0136119	0.00687375	0.00708468	0.0117823	0.00794523	0.00849104	0.00890716	0.00419341	0.00641628	0.0099302	0.00826326	0.00966977	0.00930917	-0.00405954	0.00778298	-0.00346755	0.0063715	0.00192089	0.00705978	0.00200327	0.00368495	-0.000711261	0.00770649	0.00125372	0.00764535	0.00304658	0.00527704	0.0055313	0.00491695	0.0063454	0.00999582	0.00594368	0.00683556	0.00711186	0.0082577	0.0126399	0.0132497	0.00677605	0.00626527	-0.0001476	0.00713676	0.00244575	0.00461559	0.00262688
-0.0785	0.00540634	0.0175591	0.00786952	0.00776401	0.00618894	0.0108211	0.00660925	0.00865809	0.010431	0.00855488	0.00648609	0.00479682	0.00308092	0.0109504	0.00967807	0.0121803	0.00880967	0.0100652	-0.00371656	0.0103773	0.00220224	0.00803229	0.000404131	0.00540552	-0.000900414	0.00481039	0.00100567	0.00611073	-0.000161179	0.00873905	0.00252478	0.00519296	0.00337184	0.00479894	0.00724832	0.0133024	0.00661744	0.00743213	0.0105012	0.0106303	0.012623	0.0101849	0.00947295	0.00712669	0.00125734	0.00342797	0.0010467	0.00470827	0.00231983
-0.078	0.00719682	0.0072692	0.00852372	0.00809194	0.00489958	0.00819105	0.00702783	0.00650686	0.0120878	0.0090606	0.0103425	0.00738336	0.00473204	0.0110277	0.0122131	0.0139139	0.00924664	0.0096413	-0.00294451	0.0132796	0.00294565	0.00723979	0.000938146	0.00392788	-0.00121758	0.00656529	0.00190106	0.00438104	-0.000324599	0.00656897	0.00205483	0.00624841	0.00299007	0.00444845	0.00607824	0.00897954	0.00105714	0.00705735	0.00795645	0.00966084	0.0121223	0.00662638	0.00599443	0.00270704	0.00806402	0.00553844	0.00320485	0.00199461	0.00260484
-0.0775	0.00773755	0.0098576	0.00830441	0.00808393	0.00761298	0.0085733	0.00846429	0.00461433	0.0127657	0.00790119	0.0132766	0.0116403	0.00696363	0.00978912	0.0127091	0.0107363	0.00905306	0.00893879	-0.00144055	0.0160464	0.000803404	0.00682308	0.00261368	0.00428471	-0.000993665	0.00933618	0.00344087	0.00621821	0.00265568	0.00439522	0.00380527	0.00598397	0.0045046	0.00460086	0.00784714	0.00429477	-0.00357646	0.0110105	0.00505113	0.00857009	0.0123737	0.00674215	0.000844682	0.00816669	0.00871079	0.00754268	0.00883453	0.00543741	0.00362289
-0.077	0.00496134	0.00956179	0.00737666	0.00670782	0.00958606	0.00922335	0.0129297	0.00427453	0.0115363	0.00900684	0.010248	0.0101124	0.00791175	0.0123327	0.0102295	0.00733795	0.00926829	0.0075257	-0.00189085	0.020573	0.000659119	0.00600416	0.00440123	0.006505	-0.000300153	0.00859577	0.00571075	0.00663788	0.00545004	0.00842389	0.00587915	0.00818682	0.00665788	0.00896935	0.00812654	0.00560272	9.57603e-06	0.00443958	0.00622686	0.0078116	0.0121944	0.00776406	0.00383841	0.00103095	0.00188186	0.00776864	0.0116836	0.00829015	0.00315342
-0.0765	0.00124979	0.010191	0.00536954	0.00765329	0.00643114	0.00467235	0.0163514	0.00982807	0.011531	0.00921445	0.00657751	0.00878083	0.0111567	0.0124033	0.00545038	0.00472872	0.0122164	0.0100331	-0.0070814	0.0121808	0.0022469	0.00667163	0.00383307	0.0104974	0.00182863	0.00922494	0.00697156	0.0055029	0.00771186	0.00788536	0.00742608	0.0104703	0.00766651	0.00918734	0.00418664	0.00558936	0.00403835	0.00360702	0.00816109	0.0069413	0.00824127	0.00722074	0.00718172	0.0105572	-0.00170729	0.00973938	0.00881092	0.00599771	0.00185792
-0.076	-0.00157102	0.0104055	0.00376725	0.00899766	0.00507682	0.00642801	0.0127825	0.0107633	0.012385	0.00795923	0.00686922	0.00735633	0.0119292	0.00932328	0.00241744	0.00833567	0.0152615	0.0160228	-0.0111356	0.0122127	0.00312869	0.00652045	0.00235097	0.0135161	0.0028341	0.0119627	0.00586602	0.00579197	0.00933806	0.0102397	0.00939295	0.0117296	0.00684944	0.00625644	0.00361469	0.00879932	0.0053874	0.00389331	0.00653496	0.00395853	0.00437303	0.00937548	0.00528594	0.00966357	0.0032145	0.00708174	0.00862904	0.00730161	0.0012411
-0.0755	-0.000534959	0.0111334	0.00320897	0.00948142	0.00969603	0.0090663	0.0088242	0.00884091	0.0123658	0.00541457	0.00944508	0.0182156	0.00722172	0.00601815	0.00701434	0.0073551	0.0145924	0.0163807	-0.00945059	0.00900688	0.00211704	0.00528159	0.0043327	0.0151928	0.00206602	0.0131122	0.00433406	0.00582996	0.00467652	0.00992236	0.00941313	0.00674378	0.00526747	0.00526837	0.0062445	0.00918449	0.00592922	0.00609678	0.00381528	0.00223989	0.00654791	0.00302039	0.00414237	0.00707912	0.00601019	0.00715285	0.0128148	0.00557097	0.00136715
-0.075	0.001293	0.0115319	0.00310192	0.00873982	0.0134746	0.0081331	0.0109502	0.005962	0.00980036	0.00355378	0.0107249	0.012799	0.00686351	0.009158	0.0122481	0.0150625	0.0105544	0.0151044	-0.00829497	0.0077406	-0.0015534	0.0038029	0.00511857	0.0096916	0.00128207	0.0129695	0.0036816	0.00473443	0.000135786	0.0102031	0.00741277	0.00322968	0.00490581	0.0041319	0.0059518	0.0057013	0.00506904	0.00620551	0.00632531	0.00623111	0.00931013	0.0113028	0.00634705	0.00599153	0.00648703	0.0114297	0.0119233	0.010137	0.0021767
-0.0745	0.00153279	0.0115112	0.00598598	0.00723545	0.0147097	0.0095905	0.0131365	0.00432213	0.00825178	0.00776995	0.0101413	0.00272161	0.0125163	0.0119021	0.0115811	0.0107829	0.00511771	0.00673363	-0.0100775	0.00883726	-0.00342738	0.00774836	0.00274381	0.00601756	0.000120454	0.00910808	0.00327092	0.00547105	-0.00063317	0.00916699	0.00383183	0.00622366	0.00467023	0.00478919	0.00337964	0.00581172	0.00432587	0.00653401	0.0112235	0.00855791	0.00773089	0.0085481	0.00902546	0.00836863	0.00901322	0.0108599	0.00711924	0.00646354	0.0035091
-0.074	0.0042344	0.0105091	0.00866073	0.00863428	0.0136395	0.0111328	0.0112027	0.00473751	0.0111628	0.0125581	0.0112894	0.00399333	0.0126919	0.0105873	0.0100926	0.00982412	0.00499272	0.00560838	-0.0120579	0.0104843	-0.00265559	0.00858657	0.00200138	0.00630846	-0.000375714	0.00807322	0.00311651	0.00448136	-0.000805728	0.00801349	0.000548101	0.0101817	0.00393385	0.00598066	0.00222932	0.0091388	0.00340599	0.00470954	0.0104228	0.00443049	0.00503472	0.00550836	0.00696589	0.005119	0.0104391	0.0107442	0.0046328	0.00189299	0.00618743
-0.0735	0.00428532	0.0107398	0.00339798	0.00372827	0.00834344	0.00874465	0.00858033	0.00410377	0.0119413	0.0114146	0.0120911	0.00455298	0.00729538	0.00415818	0.0102917	0.010212	0.00892062	0.00526096	-0.0122556	0.00998691	-0.00224484	0.00768242	0.00183448	0.00948773	0.00295748	0.00964434	0.00320848	0.00354064	-0.00260282	0.00662454	-0.000745596	0.0123466	0.00426901	0.00663236	0.00388732	0.00774461	0.00231473	0.00239277	0.00952634	0.00645782	0.00513583	0.00372487	0.00312794	0.00184607	0.0102568	0.013258	0.00480435	0.00222664	0.00765102
-0.073	0.0029938	0.0162507	-0.00278575	0.0061165	0.00417533	0.00603205	0.00573616	0.00356225	0.00925965	0.00638993	0.00888429	0.00532891	0.00555486	0.00453099	0.010177	0.00961167	0.00859032	0.00842616	-0.0122121	0.0111159	-0.00120582	0.00702807	0.00138288	0.0119061	0.00670245	0.0135821	0.00318912	0.00585234	-0.0047363	0.00531183	0.00200478	0.00759052	0.00570521	0.00718441	0.00802951	0.00525006	0.00234985	0.00351463	0.0123556	0.0108404	0.00694347	0.00288755	0.00233739	0.00320838	0.00755405	0.0115451	0.00601094	0.00457215	0.00446959
-0.0725	0.00660712	0.0192572	0.00123722	0.00431555	0.00631679	0.00536367	0.00358798	0.00463084	0.00977522	0.004775	0.00487586	0.00473663	0.00679194	0.00465121	0.00842088	0.007952	0.00802955	0.00804592	-0.0101302	0.0121208	-0.000831774	0.00794927	0.00360687	0.0112571	0.00606043	0.0118533	0.00308157	0.00830789	-0.00133983	0.00597509	0.00382692	0.00561213	0.00550538	0.00930479	0.00980098	0.00893686	0.0032947	0.00543587	0.0110159	0.00781249	0.00707305	0.00604632	0.00249956	0.00411428	0.00559488	0.00934479	0.00677055	0.00628085	0.00101542
-0.072	0.00929118	0.0159282	0.00723398	0.010512	0.00860521	0.00628317	0.00477305	0.00477997	0.0133581	0.00213115	0.00259609	0.00241809	0.00696008	0.00575068	0.00768971	0.00958589	0.012621	0.00548238	-0.00461598	0.0101658	-0.00150104	0.00771351	0.00579716	0.00717603	0.00424569	0.00694785	0.00275739	0.00787394	0.0033861	0.0114635	0.0032633	0.00703802	0.00463769	0.0101312	0.0079359	0.0112821	0.0054327	0.00669105	0.00598685	0.00446075	0.00540058	0.0068398	0.00446349	0.00476217	0.00527246	0.0054289	0.00554525	0.00876675	0.00266819
-0.0715	0.00808553	0.0119473	0.0051628	0.0106094	0.0078911	0.00638431	0.00612904	0.00445705	0.0147549	0.00422185	0.00250756	0.00531443	0.00524345	0.00522747	0.0122481	0.0124789	0.0163297	0.00468267	-0.000953221	0.0130082	-0.00131526	0.00720929	0.004196	0.00391086	0.00418421	0.00550238	0.00314457	0.00963481	0.0030455	0.0114544	0.00245856	0.00646794	0.00678363	0.00814088	0.00581202	0.0126343	0.00763211	0.00612531	0.00361094	0.00256054	0.00695037	0.00367781	0.00758545	0.0082832	0.00397154	0.00240714	0.00618181	0.0133117	0.00545978
-0.071	0.0039389	0.00810439	0.00176855	0.0105364	0.00847915	0.0106468	0.00517008	0.00540579	0.0136333	0.0139093	0.00569409	0.00755802	0.00450296	0.00508653	0.0155497	0.0159305	0.0149377	0.00634737	-0.00173098	0.0120521	0.000657547	0.00443281	0.00104628	0.00346008	0.00497125	0.00624197	0.0039593	0.0142276	0.00129008	0.0063023	0.00239736	0.00468462	0.00698039	0.00663034	0.00373266	0.0126112	0.00804564	0.00534797	0.00540083	0.00369103	0.011142	0.00534029	0.00740127	0.00646752	0.00312608	0.00219596	0.00952091	0.0163077	0.00495709
-0.0705	0.000739045	0.0050663	0.00385824	0.00837499	0.00864836	0.00647898	0.00524245	0.00814845	0.0110077	0.0183957	0.00961013	0.00904091	0.00737684	0.00478454	0.0126327	0.0150653	0.0133611	0.00948205	-0.00327078	0.0131215	-0.000244211	0.00416796	0.00125953	0.00417807	0.00543381	0.00829921	0.00479057	0.010752	0.00117322	0.00637105	0.00334398	0.00413474	0.00281987	0.00697146	0.00167049	0.0120403	0.00759173	0.00521139	0.00917504	0.00512331	0.0103604	0.00438897	0.00419259	0.00551622	0.00305341	0.00250894	0.00831672	0.00825937	0.00337025
-0.07	0.00309021	0.00450597	0.0077237	0.00976302	0.00763235	0.0075335	0.00657101	0.00860052	0.00733712	0.0142598	0.00970009	0.00905775	0.00940882	0.00625574	0.00935976	0.0134041	0.0123867	0.00796253	-0.00551998	0.0110612	-0.00368692	0.00723285	0.00300558	0.00445969	0.00575907	0.00733788	0.00568079	0.00739346	0.000649455	0.00396783	0.00439939	0.00600217	-0.000482567	0.00953341	0.00126299	0.00599849	0.00569935	0.00454929	0.012742	0.0077515	0.00592111	0.010155	0.00184259	0.00710564	0.00296788	0.00536848	0.00636399	0.00316897	0.00551636
-0.0695	0.00681979	0.0107086	0.00737543	0.00625752	0.00717127	0.00933992	0.00661886	0.00674619	0.0057148	0.0135817	0.00646476	0.0103398	0.00967311	0.00578997	0.00834305	0.0110545	0.00929397	0.00535884	-0.00615672	0.00858747	-0.00307296	0.00411191	0.00470133	0.00622056	0.00489747	0.00696704	0.00599288	0.00614219	0.000838938	0.00353849	0.00461854	0.00809097	-0.00265877	0.0107387	0.00311571	0.00269432	0.00295758	0.0047205	0.0154125	0.010689	0.00616528	0.00744386	0.00301693	0.00541208	0.00317537	0.00469508	0.00634848	0.00745002	0.00893808
-0.069	0.0046643	0.0104004	0.00180845	0.0060562	0.00745214	0.0103059	0.0082812	0.00586996	0.00558822	0.0141961	0.00768289	0.0077474	0.0107572	0.00623928	0.00864869	0.0094154	0.00609605	0.00509794	-0.00543735	0.00812822	-0.000190144	0.00564036	0.00547924	0.00882761	0.000538757	0.00532868	0.00484842	0.00545114	0.0020236	0.0049219	0.00468321	0.00939148	-0.00501387	0.00938632	0.00499877	0.00528947	0.00336751	0.00563199	0.0145818	0.0112351	0.0116802	0.00848767	0.00787148	0.00281046	0.00280374	0.00253977	0.00499371	0.00717619	0.00639603
-0.0685	0.000521658	0.00881944	-0.0013955	0.00875775	0.00789328	0.0112486	0.0101052	0.00722898	0.00455147	0.0118162	0.0135104	0.00339385	0.010446	0.00430634	0.00736694	0.00462966	0.00601885	0.0056352	-0.00573038	0.00918537	0.00167815	0.00811248	0.00314064	0.00702519	-0.00309686	0.0108378	0.00434575	0.0041574	0.00236967	0.00531175	0.00579189	0.00728883	-0.00141761	0.00582048	0.00602635	0.00950677	0.00681771	0.00665327	0.00989784	0.00773076	0.0131577	0.00753383	0.0109088	0.00977586	0.00218976	0.00266242	0.00501361	0.00550188	0.00205798
-0.068	0.00208911	0.00426316	0.000491817	0.00714517	0.00649886	0.00727092	0.00786056	0.00809106	0.00145807	0.00949395	0.0152152	0.0059359	0.00919379	0.00554343	0.00529059	0.0108366	0.00861703	0.00641994	-0.00583438	0.00819529	0.00280229	0.00883086	0.000908255	0.00474428	-0.00190764	0.00983724	0.00491036	0.00718724	0.0019161	0.00590739	0.0064228	0.00405908	0.00389334	0.00516082	0.00701198	0.010403	0.00659535	0.00646257	0.00596826	0.00428539	0.00831514	0.0080004	0.00875488	0.0101631	0.00332658	0.00436869	0.00518259	0.00658148	0.00210451
-0.0675	0.00388169	0.00616829	0.00265001	0.00590137	0.00572938	0.00340606	0.00518626	0.00903671	0.000837531	0.011196	0.0129813	0.00477686	0.00877527	0.00802122	0.00463405	0.00914729	0.0124293	0.00975997	-0.00555679	0.0104561	0.00419152	0.00463353	0.000988249	0.00348597	-0.000248627	0.0112361	0.00459662	0.0078672	0.00105501	0.00697108	0.00592842	0.00496551	0.00455775	0.00479831	0.00777551	0.0089655	0.00243258	0.00446357	0.0043738	0.00396997	0.00550915	0.00726407	0.00654912	0.0078575	0.00413473	0.00656588	0.00486997	0.00836482	0.0038321
-0.067	0.001348	0.00571706	0.0030692	0.00700317	0.00727085	0.00514962	0.00612037	0.00989438	0.00637673	0.00505199	0.0126701	0.0042372	0.00826452	0.0092182	0.00483116	0.00790767	0.0148165	0.0147787	-0.00671609	0.0118417	0.00377696	0.00587736	0.00166268	0.00592618	-0.000818936	0.011318	0.00349354	0.00820913	0.00157352	0.00710013	0.00554802	0.00792751	0.00430115	0.00660417	0.0100003	0.00811557	0.00246424	0.00478331	0.00551986	0.00480069	0.00509651	0.00363731	0.00830833	0.00814609	0.00185767	0.00435875	0.00796584	0.00802343	0.00561462
-0.0665	0.00151798	0.00544791	0.00258944	0.00603719	0.00522502	0.00429133	0.00870877	0.00722633	0.00948112	0.00264323	0.0144957	0.00985283	0.00737268	0.00866064	0.00799351	0.00615021	0.0112857	0.0109091	-0.0083511	0.0114103	0.00136649	0.0100194	0.00243786	0.00911508	-0.00237555	0.0113893	0.00165453	0.00770554	0.00452369	0.00855402	0.00438674	0.00736915	0.00561252	0.00706537	0.0119579	0.00970048	0.00546992	0.00623117	0.00689919	0.00800654	0.00276826	0.00376795	0.00983797	0.0110183	0.000877616	0.00378061	0.0095491	0.0057479	0.00755196
-0.066	0.00439234	0.00814953	0.00242385	0.00527957	-0.000666527	0.00777717	0.00921998	0.00491271	0.0087434	0.00542895	0.014132	0.0138479	0.00744613	0.0116996	0.010424	0.00444559	0.00752134	0.00305613	-0.00776481	0.0121164	0.00030124	0.00771887	0.00311596	0.0111815	-0.00335312	0.0103092	0.000864851	0.00962759	0.00631587	0.0091918	0.00249171	0.00534698	0.00711527	0.00854567	0.0109873	0.00967824	0.00629284	0.00706094	0.00356351	0.00856674	0.00140212	0.00670497	0.00614526	0.00864048	0.00650447	0.00273808	0.00717881	0.00278598	0.0111535
-0.0655	0.00512483	0.00908857	0.000887259	0.00307906	-0.000386319	0.00842834	0.00813364	0.00829632	0.0094925	0.00911111	0.01196	0.0136663	0.00635964	0.00845554	0.0060247	0.00534154	0.00707164	0.00753769	-0.00489215	0.0134861	0.00266273	0.00563034	0.00312825	0.0113223	-0.00386697	0.00901306	0.00191241	0.0121569	0.00272488	0.00700899	0.00243707	0.00541481	0.00478249	0.00818318	0.00862856	0.00730473	0.00275656	0.0094461	0.000794174	0.00425054	0.00353925	0.00514339	0.00246319	0.00530633	0.0104288	0.00651857	0.00793873	0.00537826	0.0137896
-0.065	0.00559709	0.0058912	0.000644537	0.00386304	0.00690659	0.00655158	0.00776752	0.0105508	0.0108385	0.0116574	0.0115307	0.0117643	0.00391838	0.00744382	0.00240747	0.00639729	0.00712225	0.00737681	-0.00362263	0.015516	0.0032234	0.00756391	0.000679223	0.00903112	-0.00285681	0.00699506	0.00238429	0.00996709	-0.00100816	0.00606366	0.00293314	0.0072512	-0.000325613	0.00770376	0.00724571	0.00472964	-0.0030628	0.00786351	0.00362426	0.00321979	0.00565122	0.00294965	0.00282241	0.00536732	0.00768787	0.0114719	0.0102088	0.0107453	0.00871355
-0.0645	0.00561825	0.00420803	0.00266643	0.00382156	0.0106364	0.00804752	0.0065927	0.00372344	0.0109251	0.0125989	0.0122948	0.0102885	0.00389236	0.00366563	0.00902249	0.00542238	0.00894958	0.00514799	-0.00433036	0.0128742	0.000824041	0.00936235	-0.00212309	0.00804753	-0.000722067	0.00672485	0.00270247	0.00483757	-0.000367241	0.00608649	0.0012805	0.00704097	-0.00229531	0.00638852	0.00668047	0.0052717	-0.00382508	0.00419449	0.00914776	0.00843528	0.00594001	0.00306729	0.00421915	0.00641467	0.00637151	0.0125284	0.00920541	0.0102967	0.00248009
-0.064	0.00231351	0.00677336	0.00336462	0.003797	0.00749073	0.0149211	0.00688813	0.00843523	0.00925147	0.00886581	0.0117196	0.00982058	0.00543905	0.00380224	0.0151919	0.0093062	0.00829437	0.00746249	-0.0030442	0.0100967	0.000771217	0.00802084	-0.000260162	0.0106096	0.000846079	0.00533591	0.00205832	0.00678069	0.000616683	0.00764215	0.000897766	0.00858764	0.000108979	0.00550901	0.00663952	0.00882831	-0.00102487	0.00345814	0.0148809	0.0131954	0.00538452	0.00314169	0.00331367	0.00636437	0.00748064	0.010002	0.00781712	0.00659066	0.00592141
-0.0635	-0.00126428	0.0110952	0.00639403	0.00514145	0.0049652	0.0133148	0.0125355	0.00887698	0.00861438	0.00610514	0.0108238	0.0118572	0.00828672	0.00152434	0.00951302	0.00893767	0.00561068	0.00560794	-0.00131185	0.0119225	0.00028768	0.00473712	0.00391914	0.0133386	0.00135376	0.00491773	0.000555141	0.00573617	0.00173131	0.00721111	0.00354205	0.00855976	0.00214537	0.00752372	0.00871948	0.0108064	0.00118201	0.00212125	0.0163304	0.0140584	0.00493176	0.00448029	0.00140759	0.00516411	0.00723422	0.00759097	0.00722931	0.00740041	0.0122976
-0.063	0.00291985	0.00641924	0.00998271	0.00733278	0.00813862	0.00412386	0.0149094	0.0121755	0.0109836	0.00457127	0.0103246	0.0106779	0.0111502	0.00507138	0.00271773	0.0113492	0.00765058	0.00338163	-0.00236818	0.0147201	-0.00219969	0.0033447	0.004013	0.0111882	0.00266419	0.00759055	-0.000487939	0.00611461	0.00318282	0.0101817	0.00436154	0.00891153	0.00252066	0.00572327	0.0095703	0.00891196	0.00173114	0.00245939	0.0116427	0.0100943	0.00610991	0.00316366	0.00253462	0.00474204	0.0060174	0.00731873	0.00793388	0.00832777	0.00617411
-0.0625	0.00899352	0.0120113	0.0060305	0.00937665	0.012196	0.00378204	0.0111775	0.00954342	0.0130284	0.00709731	0.00832263	0.00619913	0.0119351	0.00416397	0.00209415	0.0106901	0.0110794	0.00447011	-0.00516518	0.0134246	-0.00293207	0.00457011	0.0025816	0.00787888	0.00425526	0.00921666	-0.000328316	0.00427886	-0.00116407	0.00792338	0.00302845	0.00701146	0.0027126	0.00555842	0.0068594	0.00777149	0.00101463	0.00357048	0.00729283	0.00740486	0.00654276	0.00275504	0.00442866	0.00305339	0.00570939	0.00770008	0.00931285	0.00747964	-0.00339072
-0.062	0.00635371	0.00809739	0.00176331	0.0134475	0.013191	0.0113282	0.00897676	0.0084439	0.0120082	0.0101525	0.00686292	0.005888	0.011823	0.00492289	0.00415363	0.013242	0.0125857	0.00431496	-0.00662732	0.00961449	-0.00106383	0.00558105	0.00240857	0.00574019	0.00474642	0.0107243	0.000933848	0.00338599	-0.00599112	0.0126787	0.00306114	0.0057792	0.00112844	0.0052982	0.00683311	0.00847563	-0.000163284	0.00465969	0.00787345	0.00810485	0.00400899	0.00741354	0.00362115	0.00563557	0.00298632	0.00514763	0.00780462	0.00683021	-0.00103679
-0.0615	0.00119276	0.00474806	0.00434367	0.0119125	0.0114386	0.0108787	0.00844063	0.00770976	0.0107915	0.0113835	0.0051588	0.00818584	0.011065	0.00715191	0.00719778	0.0079188	0.0130256	0.0077056	-0.00708799	0.0112292	0.00101864	0.00631901	0.00229146	0.00572041	0.00378253	0.00845254	0.00207467	0.00525564	-0.00515443	0.0101115	0.00270501	0.00842898	-0.000905071	0.00760913	0.00955134	0.0102697	-0.00154861	0.00711496	0.00835954	0.00850747	0.00122272	0.00816166	0.00339995	0.00777043	-0.00191904	0.00489311	0.00380576	0.00673327	0.00475703
-0.061	0.00370354	0.00326742	0.00655778	0.011455	0.00607554	0.00845054	0.00929052	0.00633658	0.0109479	0.0057122	0.00464447	0.00978497	0.00919876	0.00969921	0.00857429	0.00718732	0.011916	0.0168418	-0.00660698	0.0118436	0.00170677	0.00685758	0.000187899	0.00856714	0.00343307	0.00740254	0.00261107	0.0064927	-0.00258271	0.00674396	0.00150854	0.00829529	0.00243049	0.00779536	0.00914698	0.0077279	-0.00116929	0.00799807	0.005729	0.0069938	0.000141832	0.00467248	0.00665316	0.00617249	0.000848898	0.00171188	0.000871118	0.00703183	0.00421709
-0.0605	0.0108668	0.005673	0.0049149	0.00963849	0.00115254	0.011548	0.0119513	0.00676564	0.0109717	0.00502835	0.00847561	0.0038749	0.00902645	0.0069243	0.00975235	0.00903351	0.0118765	0.0179755	-0.0059722	0.0115596	0.000855561	0.00801325	-0.00238362	0.0121176	0.00549638	0.0071896	0.00308552	0.00565958	-0.000251328	0.00746552	0.00346772	0.00760851	0.00761468	0.00802374	0.00670708	0.00692766	6.76061e-05	0.0047402	0.00387592	0.00711177	0.00182353	0.00354937	0.00988024	0.00495658	0.00848662	0.00956928	0.00260969	0.00739161	0.000368489
-0.06	0.0120499	0.00635389	0.00387403	0.00652232	0.000908205	0.00760847	0.0123269	0.00902007	0.00860592	0.00664132	0.00870399	0.00633657	0.0119794	0.00553094	0.0106904	0.0125468	0.0151441	0.0109425	-0.00520694	0.0124082	-0.00125245	0.00842708	-0.00259748	0.0125994	0.00654303	0.00924311	0.00298178	0.00581004	0.00293351	0.0105835	0.0069501	0.0068757	0.00577618	0.00708458	0.00440832	0.00936965	0.00235177	0.00345302	0.00477506	0.0105242	0.00747182	0.00609417	0.00952165	0.00499967	0.00916671	0.00931987	0.00740861	0.00575338	0.00235713
-0.0595	0.00639346	0.00547857	0.00542873	0.00774938	0.00368381	0.00606228	0.00855217	0.0100673	0.00596927	0.00916997	0.0044584	0.00844774	0.0143988	0.00681609	0.0122071	0.00523863	0.0153763	0.010326	-0.00458942	0.0145942	-0.00136155	0.00808173	-0.000519553	0.0111112	0.00520432	0.0102478	0.00414116	0.00719858	0.004782	0.00935817	0.00744206	0.00991955	0.00038485	0.0087782	0.00238774	0.012408	0.00596176	0.00852363	0.00757455	0.0114746	0.013077	0.00857856	0.00597111	0.0056322	0.00503784	0.00466184	0.0070734	0.00776834	0.00654451
-0.059	0.000826034	0.00447746	0.00504611	0.00625455	0.00623131	0.00557837	0.00649002	0.0106997	0.00571307	0.00610686	0.00557039	0.00497155	0.0136282	0.00906691	0.0149672	0.00468999	0.00988779	0.0115503	-0.00668181	0.0113761	0.00190638	0.00963861	0.00097873	0.0105308	0.00443396	0.00762384	0.00641736	0.0082803	0.00340414	0.00759824	0.00313461	0.00830305	0.000600512	0.0102649	0.00092012	0.0138774	0.00666878	0.010038	0.0091312	0.0106601	0.0137933	0.00816987	0.00375739	0.00841249	0.00386928	0.004065	0.00247817	0.00561395	0.00611952
-0.0585	-0.0016068	0.00434188	0.00277105	0.0079527	0.00677057	0.00408999	0.00946577	0.00803668	0.00690951	0.00593994	0.0130054	0.0112682	0.00965473	0.00544417	0.0164766	0.00786775	0.00752158	0.00943031	-0.00974398	0.00808696	0.00515986	0.0119792	-0.0015081	0.00632653	0.00480145	0.00539996	0.00541478	0.00676264	0.00306829	0.00917464	0.002007	0.00743381	0.00616737	0.00801396	-0.000298477	0.0147905	0.00230942	0.00637499	0.00762594	0.00703877	0.011359	0.00649503	0.00522599	0.00778741	0.00535347	0.00394621	0.00324092	0.00596016	0.00617455
-0.058	-0.000492428	0.00720989	0.00185005	0.00512601	0.00856144	0.00849949	0.0125335	0.007708	0.0107271	0.00354785	0.0152974	0.0182667	0.00662084	0.00445171	0.0148056	0.00981375	0.0092977	0.00978347	-0.010067	0.00999167	0.00576315	0.010594	-0.00450237	0.00512927	0.0049833	0.00588156	0.00394218	0.00678836	0.00288942	0.00734548	0.00506706	0.0107753	0.009959	0.00724528	0.0016878	0.00987365	0.000461985	0.00535884	0.00543071	0.00337725	0.00881481	0.0065303	0.006382	0.00401846	0.007869	0.0045405	0.0093371	0.00584536	0.00661752
-0.0575	0.00356771	0.0146402	0.00242855	0.00404281	0.0119732	0.0111743	0.014185	0.00688271	0.0135162	0.00648949	0.00818104	0.00408935	0.00805806	0.00389523	0.0102827	0.00655747	0.00939593	0.0102654	-0.00882685	0.0139036	0.00353642	0.00805018	7.04283e-05	0.00777767	0.00463465	0.00708919	0.00071588	0.00629335	0.00260608	0.00601581	0.00544323	0.0111845	0.00846012	0.00781364	0.00557804	0.00838886	0.00262109	0.00674977	0.00658116	0.00274266	0.00720737	0.00798425	0.00555261	0.0021044	0.0106475	0.00852163	0.00979761	0.00660366	0.00454931
-0.057	0.00583192	0.0115855	0.00473894	0.00950672	0.0138361	0.01153	0.0142101	0.00754755	0.0100022	0.00753349	0.00564133	0.0133345	0.0103741	0.00431731	0.00832415	0.00314089	0.00814354	0.00677057	-0.00742252	0.0129874	0.00107973	0.00682668	0.00674504	0.0145181	0.00396692	0.00667804	-0.00227236	0.00814337	0.00387201	0.00472394	0.0057793	0.0110286	0.00572542	0.0059083	0.00733206	0.00833054	0.00384006	0.00764152	0.00916	0.00635062	0.00656286	0.00925833	0.00369175	0.00363371	0.0114086	0.00886661	0.00573362	0.00875902	0.00243174
-0.0565	0.00469063	0.00631494	0.00794912	0.00992997	0.0131899	0.0124974	0.01295	0.0112155	0.00512576	0.00701063	0.0117536	0.00468899	0.00897882	0.00651843	0.0123912	0.00800745	0.00783739	0.00644927	-0.0082088	0.012465	0.000963517	0.0065433	0.00702711	0.0110383	0.00293239	0.00748399	-0.00131862	0.00797124	0.00437141	0.00681564	0.00933645	0.0117944	0.00435833	0.00668118	0.00692615	0.00780328	0.00302523	0.00485708	0.00727598	0.00610124	0.00635937	0.00805533	0.00152053	0.00646168	0.00948806	0.0070395	0.00649412	0.00560723	0.0017863
-0.056	0.00436175	0.00687615	0.00894713	0.00552722	0.00990216	0.00925561	0.013128	0.0144961	0.00464561	0.00761268	0.0135615	0.00554027	0.00654063	0.01038	0.0151096	0.0162833	0.00864922	0.00623832	-0.011074	0.0116603	0.00270409	0.00559009	0.00546905	0.00686276	0.000971532	0.00988378	0.00084371	0.0087888	0.00314431	0.00928006	0.00916108	0.0118994	0.0034447	0.00556668	0.00455155	0.00760191	0.0012828	0.00586061	0.00275749	0.00254654	0.00529107	0.00752921	0.00193657	0.00787024	0.00747923	0.00784121	0.00794691	0.00361004	0.00402809
-0.0555	0.00394855	0.00560959	0.00650078	0.00557418	0.00803379	0.00707021	0.0104114	0.00843841	0.00536815	0.0109632	0.0093138	0.00452319	0.00892435	0.00593017	0.0117502	0.0147717	0.00947406	0.00712931	-0.0132555	0.0108592	0.0038347	0.00658407	0.00354421	0.0062991	-2.42502e-05	0.013131	0.00388526	0.00677906	0.00249158	0.00830602	0.00426075	0.00828027	0.00377049	0.00451589	0.00195477	0.0059787	-0.00210958	0.00542844	0.00132987	0.0058183	0.00271091	0.010961	0.00433538	0.00841821	0.00831659	0.0105043	0.0085478	0.00712424	0.00723625
-0.055	0.00461893	0.00492369	0.00444256	0.0101647	0.00793275	0.00604262	0.00707121	0.012298	0.00583513	0.00813458	0.00866301	0.00623858	0.0114927	0.0104413	0.0113628	0.00825817	0.0104576	0.00772176	-0.0137714	0.0123977	0.00359595	0.00802648	0.000618639	0.00846865	0.00300473	0.0117049	0.0078698	0.00871635	0.00156303	0.005626	0.00142937	0.0051408	0.00556159	0.00768414	0.00221823	0.00404502	-0.00275572	0.00600752	0.00427557	0.00488515	0.00155238	0.00615812	0.00584856	0.00871357	0.00881461	0.0075294	0.0107115	0.0104438	0.00826318
-0.0545	0.00902811	0.0152149	0.0038831	0.00828004	0.00806058	0.00739779	0.00771357	0.00498277	0.00846296	0.00695507	0.0124608	0.00388575	0.00954066	0.00931346	0.0131802	0.00548276	0.0123122	0.00743153	-0.0108678	0.012494	0.0033079	0.00831666	-3.84325e-05	0.00737064	0.00480585	0.0116567	0.00846448	0.0100096	-0.000580498	0.00866519	0.000593687	0.00349482	0.00500399	0.010375	0.00437283	0.00525049	0.000907145	0.0085126	0.00928784	0.00638874	0.00263558	0.00368326	0.00662222	0.00950495	0.00538302	0.00477322	0.00814579	0.00666875	0.00795632
-0.054	0.0109283	0.0170947	0.00202607	0.00649799	0.0117583	0.0114254	0.00782746	0.00831896	0.00851893	0.0107801	0.0126737	0.00684481	0.00927381	0.00832793	0.011846	0.0104007	0.0126733	0.00778458	-0.00753137	0.0104833	0.00310721	0.00676201	0.00220055	0.00856366	0.00172942	0.0110655	0.00375659	0.00272433	-0.00106183	0.0105336	0.000298871	0.00405496	0.000767667	0.00892856	0.00559719	0.00573798	0.0017352	0.00890926	0.0116981	0.00706288	0.00392646	0.00359216	0.00615683	0.00972773	0.00139773	0.00693154	0.00151185	0.00467902	0.00825423
-0.0535	0.00785153	0.0117756	0.00029711	0.00745467	0.0132947	0.0115207	0.00685218	0.00894077	0.00527473	0.0119057	0.00675861	0.00467225	0.0157536	0.013287	0.010141	0.0125499	0.0116993	0.00906493	-0.00761929	0.0105351	0.00300035	0.00495128	0.00222191	0.01127	-0.00213571	0.00778897	-0.000201221	0.00486882	0.00194296	0.0107199	0.000181945	0.00572497	-0.00224014	0.00784864	0.00436624	0.00610945	0.000356128	0.00697639	0.00871015	0.00761312	0.00422002	0.004204	0.00498182	0.00818634	-2.48042e-05	0.00569254	-0.000926943	0.00778025	0.00825171
-0.053	0.00510085	0.00845533	-0.00193805	0.00208712	0.00515546	0.00641088	0.00717562	0.00848166	0.00649274	0.00790682	0.0045031	0.00561434	0.0193204	0.0235046	0.0112488	0.00972994	0.0151901	0.0110716	-0.00841746	0.0130471	0.00292302	0.0049244	-0.000401934	0.0121738	-0.00264089	0.00501939	-0.000610149	0.00382483	0.00524553	0.0103076	-0.000812222	0.00742136	-0.0011512	0.00757457	0.00175728	0.00809539	0.000517108	0.0062902	0.0059431	0.00897976	0.00354775	0.00242508	0.00307408	0.0082479	-0.000968443	0.00359068	-0.000100856	0.0071002	0.00833731
-0.0525	0.00545642	0.00738182	-0.00238581	0.00689667	-0.00213705	0.0122232	0.00999873	0.00665141	0.00957954	0.00596611	0.0112198	0.00415083	0.0141027	0.0173325	0.0117181	0.00752949	0.0187139	0.0135694	-0.00710334	0.0141722	0.00182206	0.00525022	-0.00108948	0.0130623	0.00148165	0.00590129	-0.00190997	0.00217061	0.0055614	0.0115069	0.000813275	0.0072447	0.001842	0.00669171	0.00256959	0.0078683	0.00179619	0.00456362	0.00687273	0.00993601	0.00324328	0.00414335	-0.00179863	0.0120167	-0.000488158	0.00750971	0.00200948	0.00352205	0.0114064
-0.052	0.00593411	0.00637177	0.00127174	0.00998374	-0.00117313	0.0115922	0.012246	0.00815731	0.00874153	0.00606895	0.0158998	0.00824678	0.0111974	0.0101872	0.0101509	0.00809073	0.0152806	0.00897582	-0.00468046	0.0160234	0.00173382	0.00581314	0.00152067	0.0118557	0.00511107	0.00777331	-0.000323606	0.00561372	0.00459398	0.0130779	0.00414103	0.00575955	0.00320158	0.00408402	0.00756041	0.00721613	0.00525568	0.0105406	0.00750025	0.00939746	0.00463997	0.00396123	-0.00320465	0.0141742	0.00105768	0.00702458	0.00591145	0.00681609	0.0124883
-0.0515	0.00668836	0.00660438	0.00397241	0.0118306	0.00226522	0.011488	0.0104646	0.00843975	0.00502615	0.0060391	0.0112713	0.00848963	0.0104109	0.00693168	0.00645009	0.00943512	0.0110126	0.0098813	-0.00499068	0.0139393	0.00282729	0.00781036	0.00563724	0.0108655	0.00621718	0.00704852	0.00283986	0.00859212	0.00424484	0.00968154	0.00372988	0.00514198	0.00267772	0.00651454	0.00904696	0.0102159	0.00765572	0.00961342	0.00579161	0.0064245	0.00598555	0.00526598	0.00218817	0.0053327	0.000146105	0.00453207	0.00604499	0.0107499	0.00918084
-0.051	0.00914135	0.00841543	0.00514836	0.00605758	0.00603181	0.00366705	0.00883469	0.011091	0.00707024	0.00355255	0.00550426	0.00905446	0.00936452	0.00338407	0.00145661	0.0100673	0.00845642	0.00624211	-0.00837473	0.0129484	0.00203517	0.0107906	0.00430866	0.00819083	0.00697872	0.00682637	0.00224461	0.00821854	0.00464997	0.00770877	0.00261812	0.00667323	0.00380982	0.00594487	0.00609565	0.0118882	0.00272351	0.0053861	0.004273	0.00421232	0.0034848	0.00497146	0.00436587	0.00600383	-0.000105045	0.00310423	0.00541254	0.00783787	0.00628351
-0.0505	0.00910218	0.00946472	0.00593996	0.00394134	0.00744255	0.00718697	0.00900566	0.00264809	0.0125464	0.0081061	0.00490285	0.00715724	0.0110789	0.00517833	0.00102355	0.00830956	0.00592456	0.00576289	-0.0103519	0.0145075	0.000894125	0.0103366	8.3356e-05	0.00880314	0.0053347	0.00570303	0.000864643	0.00693113	0.00308571	0.00676355	0.00299843	0.00822675	0.00530371	0.00978066	0.00454716	0.0104583	-0.0060847	0.0101706	0.0080347	0.00764389	0.0023109	0.00682852	0.00375486	0.00949131	0.00267184	0.00682497	0.00966784	0.00434849	0.00638549
-0.05	0.00630343	0.00696311	0.00657836	0.00598556	0.00571759	0.00546335	0.00856487	0.0119699	0.0113321	0.00625938	0.00514125	0.00638193	0.0110637	0.0127794	0.0050042	0.00740495	0.0056314	0.00634033	-0.00888429	0.0166006	0.000554575	0.00788609	0.00112406	0.00633886	0.00423759	0.00584493	0.000616172	0.00812137	0.000211944	0.00741672	0.00315538	0.00659604	0.00288751	0.0075153	0.00442528	0.00950298	-0.00731173	0.0107203	0.011913	0.00752999	0.00842919	0.00834283	0.00478928	0.0107227	0.00507361	0.0090844	0.0118347	0.00504491	0.00770484
-0.0495	0.00501172	0.00615376	0.00682842	0.00323057	0.0060397	0.00989669	0.00872491	0.00962868	0.00796606	0.0089836	0.00289571	0.00273018	0.00756808	0.0120899	0.00980651	0.0079232	0.00785341	0.00730834	-0.00858538	0.0151513	0.00170033	0.00552542	0.00477769	0.00623588	0.00431791	0.00367616	0.000309363	0.00857329	0.000963204	0.00826531	0.0036976	0.00475991	-4.02277e-05	0.00606028	0.00531547	0.00919543	-0.00175779	0.00276464	0.00929308	0.00316025	0.0133835	0.0154531	0.00283926	0.00729334	0.00525806	0.00811023	0.0113397	0.00785744	0.00710022
-0.049	0.0054626	0.00617533	0.00669897	0.00607666	0.00877291	0.0100772	0.00917516	0.00992524	0.00626741	0.00987995	0.00162961	0.00638607	0.0039644	0.0107489	0.0116537	0.00866658	0.0116605	0.00652873	-0.00983109	0.0127617	0.00265373	0.00558449	0.0056339	0.00658414	0.00430942	0.00829969	-0.00104056	0.00348768	0.00431295	0.00938333	0.00466715	0.00501869	0.00335832	0.00386706	0.00663498	0.00949313	0.00197031	0.00787784	0.00688729	0.00188122	0.0104681	0.00581191	0.000183423	0.00696157	0.00491005	0.00745409	0.0127327	0.0134798	0.006957
-0.0485	0.00406023	0.00425629	0.0053404	0.0111895	0.00969233	0.00990063	0.00642293	0.00410491	0.00447812	0.0119653	0.0067566	0.00393514	0.00376422	0.00973666	0.0109163	0.00497024	0.0133929	0.00814413	-0.00907663	0.0145696	0.00232286	0.00615112	0.00386428	0.00692478	0.00262093	0.00912943	-0.00102373	0.00996329	0.00666893	0.00831275	0.00429318	0.0060964	0.00793213	0.00429069	0.00577592	0.0113645	0.00353437	0.0105653	0.00708771	0.004217	0.00631116	0.00656287	0.00183693	0.00890832	0.0048513	0.00705331	0.0132532	0.0145681	0.00855405
-0.048	0.00263929	0.00458803	0.0028448	0.00822243	0.0104624	0.00751349	0.00412515	0.00449568	0.00341991	0.0111231	0.0118213	0.00946873	0.006198	0.0112145	0.010022	0.00942553	0.0102894	0.00575934	-0.00530448	0.0153247	0.00263432	0.0052966	0.00237928	0.00865699	-0.000696833	0.00967184	0.00163859	0.0129003	0.00660721	0.00805822	0.00141039	0.0044384	0.00837975	0.0061015	0.00473932	0.0128836	0.00257747	0.0100449	0.00713204	0.00554783	0.00613216	0.00633544	0.00519558	0.00975989	0.00505664	0.00537883	0.0120883	0.00843934	0.00756967
-0.0475	0.002054	0.00856432	0.00302133	0.00464013	0.0113628	0.00544092	0.00644071	0.00507248	0.0045956	0.0108944	0.0114498	0.00594331	0.00890451	0.0124789	0.00835646	0.0056304	0.00703832	0.00465295	-0.00260576	0.015216	0.00317456	0.00531681	0.00232283	0.0100263	-0.00089269	0.0102419	0.00408406	0.0101214	0.00555999	0.00970273	-0.00068861	0.00818383	0.00671575	0.00702716	0.00638452	0.0140494	-0.00162001	0.00564523	0.00711335	0.00578669	0.00801409	0.00576015	0.00415108	0.0108637	0.00506904	0.00630582	0.0102743	0.00590954	0.00234212
-0.047	0.00172091	0.0125369	0.00448677	0.00365415	0.00962032	0.00630756	0.00991004	0.0120623	0.0058341	0.00789149	0.00990552	0.00625638	0.010918	0.0144642	0.00686795	0.00546455	0.00978868	0.00902598	-0.00300758	0.0132635	0.00307682	0.00847064	0.00297498	0.00734604	0.00134428	0.0149947	0.00679472	0.00821379	0.00442403	0.0110388	-0.00113994	0.00714681	0.00557008	0.00378867	0.00679642	0.0118597	-0.00402183	0.00408514	0.00824033	0.0116505	0.00894705	0.00526972	0.000473144	0.010792	0.00383305	0.0043923	0.0058014	0.00830421	0.000181051
-0.0465	0.00362945	0.00780761	0.00501055	0.00692853	0.00931288	0.00881667	0.0143964	0.00787661	0.00624043	0.00590398	0.0079421	0.00903401	0.0075479	0.00978603	0.00711773	0.00742061	0.014773	0.0150384	-0.00370794	0.0161317	-0.000455274	0.00665758	0.00392474	0.00557221	0.00287381	0.0135591	0.00642224	0.00986254	0.00315349	0.0169053	-0.00215512	0.0071491	0.00585277	0.00704563	0.00473393	0.00911174	-0.00218381	0.00287419	0.00885065	0.013744	0.00832152	0.0048426	0.00169077	0.00473833	0.000995287	0.00433671	0.0051914	0.0112943	0.00483695
-0.046	0.00377691	0.00669402	0.00780719	0.00548533	0.0112854	0.00681058	0.0159888	0.00711945	0.00558368	0.00457805	0.00785896	0.0116981	0.00165973	0.00610261	0.00799432	0.00571473	0.0127967	0.0121138	-0.00238367	0.015484	-0.00387974	0.00806787	0.00425052	0.00665488	0.00258596	0.0130964	0.00377109	0.0111872	0.00328074	0.0155911	-0.00110051	0.00705229	0.00685661	0.0093808	0.00255139	0.00739309	0.000791599	0.0052903	0.00763913	0.0118219	0.00632395	0.00474469	0.00431966	0.00515141	0.0002743	0.00435524	0.00972884	0.0119744	0.00913885
-0.0455	0.00287841	0.00752349	0.0099197	0.00777695	0.0106753	0.00321533	0.0114737	0.00667036	0.00360298	0.00766567	0.00930381	0.00984913	0.00408659	0.00871605	0.00843427	0.00420788	0.00912197	0.0102142	-0.000166699	0.0162803	-0.0030477	0.00763917	0.00447997	0.0074494	0.00258805	0.0147382	0.00575924	0.0078548	0.00497703	0.0130921	0.0017529	0.00780661	0.0050042	0.00818201	0.0013904	0.00713515	0.00153247	0.00523327	0.00576634	0.00891224	0.00419952	0.00470513	0.0025587	0.00678758	0.00191253	0.00303871	0.00864563	0.0127591	0.00886219
-0.045	0.00232582	0.00840387	0.0084562	0.00697377	0.00859072	0.00717612	0.00727789	0.00603497	0.00377428	0.00793936	0.0077847	0.00799484	0.0113718	0.0137863	0.00922339	0.0073059	0.00939933	0.00864249	-0.00270646	0.0142464	-0.0021828	0.00631457	0.00358121	0.00862738	0.00146626	0.0113176	0.00976213	0.0102213	0.00446973	0.00814798	0.00188568	0.00654033	0.00194979	0.006962	0.0046398	0.00557128	0.000924927	0.00403856	0.00116636	0.00437802	0.0071729	0.00461313	0.000762218	0.0120948	0.00214499	0.000967793	0.00520243	0.00928759	0.00658691
-0.0445	-4.01326e-06	0.00691121	0.00806232	0.005856	0.00672335	0.0108434	0.00579077	0.00667169	0.00601037	0.00838527	0.00482027	0.00667899	0.011328	0.0106809	0.0088639	0.0116153	0.00843192	0.00870799	-0.00745685	0.0136721	-0.00177487	0.00530939	0.00245764	0.0117999	0.000449467	0.00893442	0.0110717	0.0118563	0.00228894	0.00614274	0.000291286	0.00778664	0.00235517	0.00582909	0.0106381	0.0089665	0.00237305	0.00359191	-0.0019215	0.00540723	0.0123048	0.00899428	0.00296301	0.00943722	0.00343729	0.0040872	0.00449245	0.00623782	0.00575811
-0.044	0.000512306	0.00631039	0.00771829	0.00410746	0.00297443	0.00784486	0.00630039	0.00625962	0.00887602	0.00331542	0.00422479	0.00581441	0.00893016	0.00786634	0.00758693	0.0136762	0.00539232	0.00792697	-0.0101582	0.0148702	-0.00244031	0.00560329	0.00326887	0.0132962	0.00197046	0.00725164	0.00804634	0.01024	0.00311252	0.00298807	0.00162957	0.00868352	0.00287485	0.00741455	0.0115294	0.0112321	0.00463128	0.00438947	-0.00117424	0.00638823	0.0128825	0.00434057	0.00566191	0.00732242	0.00412529	0.00896813	0.00632267	0.00389119	0.00579957
-0.0435	0.00389895	0.00534874	0.00577153	0.00299643	0.00220509	0.00782357	0.00711569	0.00590997	0.00951436	0.0074487	0.00564555	0.00901591	0.00946268	0.0113257	0.00511032	0.0156418	0.00439357	0.00937628	-0.0101973	0.0157064	-0.00298279	0.00555993	0.0037901	0.0106263	0.00276993	0.00571211	0.00473124	0.00848269	0.00596996	0.00562075	0.00519602	0.00850192	0.00291729	0.00825816	0.00671959	0.00985795	0.00404063	0.00630641	0.00155552	0.00866755	0.0107164	0.00244306	0.00623604	0.0100255	0.0025963	0.0106684	0.0105326	0.00434342	0.00540192
-0.043	0.005217	0.00216356	0.00480923	0.00290126	0.00580263	0.0069279	0.00804827	0.00738788	0.00656595	0.00610444	0.00711139	0.0132545	0.0087333	0.0130945	0.00250169	0.0174204	0.00714442	0.00724869	-0.00774135	0.0147519	-0.00172943	0.00619057	0.0029273	0.00859687	0.00226408	0.00872979	0.00278639	0.00680187	0.00773377	0.00748512	0.00515521	0.00699035	0.00453182	0.0090246	0.00373667	0.00888352	0.00302324	0.00800482	0.00604682	0.00737703	0.00848153	0.00444089	0.00390507	0.013824	0.00421545	0.00669031	0.0124432	0.00644459	0.00620619
-0.0425	0.00740659	0.00447288	0.00579838	0.00576787	0.00810563	0.00618768	0.0104565	0.00649064	0.00556398	0.00828038	0.00568721	0.00763692	0.00765735	0.011352	0.00530556	0.0142911	0.00839612	0.0070648	-0.00401542	0.018214	0.000684554	0.00700269	0.00163459	0.00642772	0.00330186	0.0128286	0.000794721	0.00703719	0.0077727	0.0121816	0.00354694	0.00492197	0.00613475	0.0080008	0.00486528	0.00831774	0.0044073	0.00720506	0.00680328	0.00575536	0.00771687	0.00683705	-0.000682841	0.0137762	0.00973544	0.00964846	0.0113995	0.00872373	0.00851403
-0.042	0.0103512	0.00782415	0.00930709	0.00514368	0.00897628	0.00637933	0.0114956	0.00556001	0.00701885	0.00710582	0.00264555	0.0072114	0.00625885	0.00849663	0.0102206	0.0110617	0.00714489	0.00818922	-0.000830936	0.020939	0.00303306	0.00748521	-0.000278103	0.00840353	0.00477415	0.0117007	-0.000679296	0.00944873	0.00718165	0.013406	0.00398669	0.00502146	0.00780781	0.00711023	0.00716259	0.00822325	0.00487313	0.0082224	0.00376566	0.00606018	0.00845221	0.00621343	-0.0019099	0.0125347	0.0138697	0.0145002	0.0108986	0.0102514	0.00973275
-0.0415	0.00924256	0.00776738	0.0115989	0.00509422	0.00903671	0.00766716	0.00831373	0.00614634	0.0076332	0.00551147	0.00218411	0.00659729	0.00348925	0.00710992	0.0132183	0.0111403	0.00763	0.00867999	-0.00114178	0.0154284	0.00426549	0.00940215	-0.00351678	0.00811064	0.00335673	0.00824801	0.00198134	0.0084501	0.00509829	0.00962467	0.00609376	0.00486956	0.00912602	0.00921557	0.00681618	0.00802631	0.0033153	0.00915322	0.00197982	0.00446359	0.00845924	0.00511487	0.00311974	0.00828463	0.0130395	0.0108519	0.0105883	0.0104018	0.0101341
-0.041	0.00657943	0.00888311	0.00679064	0.00419591	0.00968546	0.00623242	0.00547037	0.0120605	0.00837163	0.00517133	0.00286136	0.00776893	0.00117867	0.00820068	0.0148305	0.0101578	0.00947004	0.00565809	-0.00284444	0.0119418	0.00289414	0.0117015	-0.00420905	0.00434619	0.0030686	0.00607869	0.00355984	0.00451171	0.00274938	0.00577306	0.00921237	0.0079028	0.00615572	0.00803049	0.00536535	0.0080432	0.00120813	0.0094114	0.00306931	0.00296072	0.00786858	0.00372397	0.00793349	0.00749697	0.00912994	0.00952341	0.00882529	0.00750532	0.0101678
-0.0405	0.00405581	0.00455858	0.0015739	0.00706195	0.0109498	0.00643502	0.0103175	0.010115	0.00935475	0.00436973	0.00112514	0.00737415	0.00316101	0.00480186	0.0138956	0.00597952	0.010211	0.00739811	-0.00449853	0.0100388	-0.00062306	0.0117979	-0.000670407	0.00626748	0.00813626	0.00817695	0.00293307	0.0032155	0.00420171	0.0057528	0.0118237	0.0102046	0.0023452	0.00615567	0.00424391	0.00583923	-0.000188267	0.00494557	0.00328077	0.00264989	0.00814759	0.00153855	0.00723161	0.00650033	0.00429931	0.0118558	0.00705698	0.00446819	0.00915408
-0.04	0.00240702	0.00628643	0.00369852	0.00493338	0.0109404	0.00527841	0.0161786	0.0149955	0.0098393	0.00403754	-0.00160395	0.0065634	0.0067872	0.00543147	0.0117557	0.00600332	0.00888914	0.00624389	-0.00616892	0.00823958	-0.00342142	0.0123235	0.000685431	0.00917677	0.011309	0.0108492	0.00128655	0.00330614	0.0076957	0.0069943	0.011542	0.0125044	0.00263209	0.0069511	0.00329726	0.00857436	0.00107916	0.0026325	0.00439624	0.00851156	0.00824261	0.00720939	0.00447172	0.0105563	0.00249257	0.00615455	0.00881817	0.0050352	0.00750534
-0.0395	0.0044581	0.00789854	0.0074338	0.00494055	0.00964972	0.00679063	0.0168081	0.0115277	0.00943746	0.00451149	-0.000894559	0.00596397	0.00796363	0.00790289	0.0103931	0.00792482	0.00806541	0.00558799	-0.00689095	0.0083664	-0.00478543	0.00965732	-0.00299003	0.00861814	0.00547807	0.00955333	0.000420516	0.00841586	0.00543142	0.00658383	0.00809077	0.0111763	0.00466549	0.00778479	0.00643275	0.00731215	0.00236056	0.00635376	0.00603139	0.0152234	0.00873782	0.0149049	0.00555339	0.00928738	0.00415533	0.00569025	0.0138587	0.00594838	0.00195521
-0.039	0.00551911	0.00980838	0.00750974	0.00227119	0.00631932	0.00683205	0.0167702	0.00738519	0.00882757	0.00596183	0.00218817	0.0104309	0.00879907	0.00607028	0.00934568	0.00881523	0.00736418	0.00607631	-0.0074651	0.010391	-0.00442132	0.00792375	-0.00503461	0.0079982	-0.000742699	0.00893312	0.00332065	0.00940965	0.000751743	0.00829964	0.00680519	0.00840345	0.00429809	0.00588008	0.0108581	0.00738502	0.00213224	0.00851093	0.00535967	0.0159317	0.00645002	0.0140807	0.00868315	0.0133781	0.00479145	0.00670954	0.0135979	0.00892738	-0.00240417
-0.0385	0.00191663	0.00529385	0.00657036	0.00515917	0.00389457	0.00692077	0.0146194	0.00499038	0.00826554	0.00702468	0.00335789	0.00770393	0.011505	0.00671956	0.00738012	0.0100055	0.00575772	0.0101865	-0.00778952	0.0123848	-0.00436591	0.00790028	-0.00280041	0.00819864	-0.00177276	0.00665469	0.0066065	0.00986628	0.000196212	0.00652903	0.00647279	0.00760286	0.00294356	0.00869179	0.0115747	0.0099194	0.00178103	0.00557475	0.00609445	0.015065	0.00377835	0.0145086	0.00547721	0.00729415	0.00397872	0.00239612	0.00706873	0.00979554	0.00150037
-0.038	7.83556e-05	0.00461456	0.00726649	0.00894377	0.00286092	0.00806169	0.0114379	0.0055232	0.00494768	0.00441787	0.00391566	0.00567099	0.0149157	0.0116461	0.00616518	0.0114827	0.00564732	0.0112664	-0.00868065	0.0119242	-0.00533247	0.00493451	0.00113609	0.00836382	-0.00109772	0.00571548	0.00725998	0.00877762	0.00122666	0.0049477	0.0056131	0.00309407	0.00164358	0.0071886	0.00906373	0.0127006	0.00220751	0.00498373	0.00243642	0.00601536	0.00783956	0.0104109	0.000640899	0.00230117	0.00421033	0.00206845	0.00329892	0.00830177	0.00639019
-0.0375	0.00221841	0.00489064	0.00704741	0.00922143	0.00253139	0.0104842	0.0120245	0.00616582	0.000630124	0.00941389	0.00973161	0.00569191	0.0166437	0.0158959	0.00836038	0.0108986	0.00605658	0.0115357	-0.00948308	0.0106272	-0.00375773	0.00372655	0.00292437	0.00662234	0.00200508	0.00651087	0.00745488	0.00693806	0.00188123	0.00227369	0.00547203	0.00468151	-0.000146454	0.00756421	0.00557868	0.0118453	0.00444038	0.0054119	-0.00210056	0.00926539	0.0104266	0.00811569	0.000389125	0.00280173	0.00522608	0.00309686	0.00226866	0.00815665	0.00943536
-0.037	0.0031282	0.00774205	0.00660079	0.00530454	0.00478502	0.00694301	0.0141628	0.00968028	-0.00123841	0.0112593	0.014599	0.0110795	0.0159643	0.0161495	0.0111144	0.00755106	0.00610153	0.00938447	-0.00805565	0.0105446	0.000833641	0.0101934	0.0024069	0.0057616	0.00466434	0.00812426	0.00606774	0.00762395	0.0021009	0.00593001	0.00564302	0.00466839	0.0015809	0.00317893	0.00356801	0.00938177	0.00422047	0.00930405	0.0015966	0.00457645	0.00578076	0.00443694	0.00220291	0.00495546	0.00446156	0.00451008	0.000669844	0.0096926	0.0102454
-0.0365	0.00180382	0.00416374	0.00845044	0.0147921	0.00758537	0.0059034	0.00996475	0.00769139	-0.000959855	0.0110616	0.0105607	0.0087634	0.0110981	0.0112441	0.0118104	0.00662726	0.00589929	0.00682779	-0.00589651	0.0117897	0.00331216	0.0128398	0.000622998	0.00550002	0.00405201	0.00820687	0.00140815	0.00967776	0.00254827	0.00836386	0.00504666	0.00743899	0.00508337	0.00362342	0.00281315	0.010915	0.000310945	0.00947705	0.00827203	0.00538478	0.00123118	0.0109778	0.00459722	0.00460002	0.00325155	0.00398662	0.00120633	0.0106658	0.00347694
-0.036	0.000707224	0.00209386	0.0110724	0.0139269	0.00786051	0.00594797	0.00117744	0.00805575	0.00143817	0.0115011	0.00576259	0.00513091	0.00282289	0.00654337	0.0123611	0.00795156	0.00869799	0.0106312	-0.00551865	0.015272	0.00154997	0.00975232	-0.000612349	0.00595644	0.00244572	0.0078764	0.000806997	0.00513001	0.00360595	0.00955227	0.00419846	0.00595211	0.00449154	0.00107975	0.00390281	0.0093784	-0.00243435	0.0090067	0.00861919	0.00816717	0.00168418	0.00842972	0.00517764	0.00330834	0.00316414	0.00830895	0.00467472	0.00393971	-0.00159757
-0.0355	0.00116433	0.00530606	0.0106701	0.0161081	0.00730728	0.00677088	-0.00062105	0.00673916	0.00404675	0.00687367	0.00975385	0.00590433	-0.000875444	0.0101086	0.0132105	0.00801201	0.0145486	0.0153832	-0.00459893	0.018707	0.00076759	0.0050692	0.000662195	0.00697966	0.00181695	0.00691631	0.00451824	0.00317001	0.00516307	0.0103114	0.00371365	0.0113071	0.000660884	0.005729	0.00478031	0.00778868	-0.00346498	0.00521631	0.00238197	0.00490262	0.00425063	0.00325943	0.00467924	0.00790053	0.00446374	0.00980229	0.00482471	0.00656414	0.00519083
-0.035	0.00332148	0.00759437	0.00663645	0.0129665	0.00716304	0.00965721	0.00364746	0.00543163	0.00629846	0.00431118	0.0170834	0.012185	0.000975048	0.0066248	0.0116997	0.00356644	0.0146732	0.00543669	-0.00334975	0.0184516	0.00230623	0.00541069	0.00298856	0.00793322	0.00164169	0.00562	0.00568074	0.00415136	0.00437036	0.00742389	0.00516806	0.0100625	-0.000208042	0.00779815	0.00517409	0.0075801	-0.00296069	0.00177046	-0.00230343	0.0061002	0.00650837	0.00620382	0.00545293	0.0136493	0.00693825	0.00773387	0.000937395	0.00715521	0.0113353
-0.0345	0.00755102	0.00701869	0.00439135	0.00680805	0.00632692	0.0153796	0.00581978	0.00581407	0.00799511	0.00576648	0.0143218	0.00734516	0.00405152	0.010944	0.00960442	0.00202507	0.0111939	0.0144057	-0.00202788	0.0179573	0.00118997	0.00717785	0.00654442	0.006033	0.00067895	0.00462056	0.00485764	0.00504565	0.00199114	0.00810094	0.00619634	0.00628846	0.00318025	0.00940376	0.00697622	0.00869634	-0.00111388	0.00221902	-0.00349217	0.00639012	0.00830259	0.0086257	0.00754244	0.0131152	0.00648803	0.00757653	0.000371588	0.0106733	0.00749213
-0.034	0.0113941	0.0066464	0.00485784	0.00506651	0.00820074	0.013126	0.00491573	0.00687365	0.00777338	0.00751505	0.00498731	0.00666167	0.00738608	0.0110499	0.0129443	0.0111292	0.0108034	0.013616	-0.0034901	0.0164398	-0.00318219	0.00644342	0.00799541	0.00807929	-0.000327965	0.00304985	0.00404932	0.00685503	0.0014108	0.00625412	0.00574657	0.00759362	0.00462735	0.0106593	0.00692113	0.00910983	0.000959342	0.00305801	-0.000600443	0.00371661	0.0053987	0.00682239	0.00905497	0.0111382	0.00413474	0.0100871	0.00304162	0.00935771	0.00374795
-0.0335	0.00870877	0.00429463	0.00616507	0.0100029	0.0101232	0.00963861	0.00507908	0.00681478	0.00869505	0.0068573	0.000538931	0.00987899	0.00853301	0.0149476	0.0172422	0.0216417	0.0117828	0.00865956	-0.00666457	0.0144557	-0.00607123	0.00528681	0.00579442	0.00802729	0.00194648	0.00333004	0.00295584	0.0083689	0.00225182	0.00623741	0.00662691	0.0109159	0.0018713	0.0114842	0.00455927	0.00599748	0.00242573	0.00147661	0.00438452	0.0077745	0.000395612	0.00814716	0.00775506	0.00680367	0.00245727	0.0107867	0.00416413	0.00592748	0.00472134
-0.033	0.00220776	0.00882141	0.00853064	0.0113361	0.00701948	0.00795241	0.00781302	0.00667322	0.00952819	0.00549681	-5.95345e-05	0.00703768	0.00790858	0.0175904	0.0157008	0.0161195	0.0143625	0.0103518	-0.00821945	0.0118879	-0.00543674	0.00401074	0.0041814	0.0081282	0.00820848	0.00567254	0.00344531	0.00633103	0.00368809	0.00556084	0.00860851	0.00788443	0.000279837	0.0135216	0.00322536	0.00511995	-0.000430575	0.00776115	0.00473711	0.00876848	0.00122971	0.00798714	0.00382116	0.00773142	0.00127361	0.0105837	0.00121331	0.0092635	0.00465981
-0.0325	-0.000692185	0.00918941	0.0110612	0.0129054	0.00333276	0.00722331	0.0105943	0.0086065	0.00724615	0.00588715	0.000661885	0.00528886	0.00783144	0.0147993	0.0127279	0.0108216	0.0161034	0.0128271	-0.00982635	0.0105469	-0.00480402	0.00416779	0.000609668	0.00758481	0.0111726	0.00907797	0.00502029	0.00622956	0.00486082	0.0050029	0.00689541	0.00730419	0.00133444	0.00911529	0.00454199	0.00651784	-0.00484296	0.00794631	0.00296043	0.00945432	0.00387697	0.00702032	0.00603024	0.0110681	0.00451579	0.00600476	-0.00246595	0.0138456	0.00168634
-0.032	-0.000187195	0.00461487	0.0116749	0.0101304	0.00291568	0.0101765	0.0129862	0.0107587	0.00441052	0.00727761	0.0032103	0.00756375	0.0111283	0.0100528	0.0116027	0.0098068	0.0143291	0.010933	-0.0121425	0.00884362	-0.00480889	0.00608605	-0.00301684	0.00772928	0.00734215	0.00998543	0.00559184	0.00727505	0.00537993	0.00627245	0.00310576	0.0135875	0.00246329	0.010098	0.00656115	0.00768273	-0.00349683	0.00219433	0.00181043	0.0102757	0.00346406	0.00503932	0.0134034	0.0142912	0.00675641	0.00368842	-0.000814962	0.0102597	0.00112542
-0.0315	0.00186659	0.00469562	0.00978113	0.00854934	0.00414982	0.0140691	0.0127891	0.0102875	0.00169684	0.00914195	0.004477	0.0060653	0.0148482	0.0135304	0.0114007	0.00910796	0.0118395	0.0106748	-0.0125867	0.00722836	-0.00318539	0.00486543	-0.00371939	0.00560915	0.00318529	0.0105772	0.00269818	0.00538261	0.00528776	0.00931409	0.00335491	0.00861553	0.0015927	0.00896315	0.00549257	0.00563793	0.000986888	0.00258817	-0.000332634	0.00940053	0.004805	0.00774398	0.0157245	0.0149886	0.0035996	0.00459226	0.00264892	0.00547983	0.00710504
-0.031	0.00598181	0.00775411	0.00606137	0.00851281	0.00510408	0.012457	0.00935957	0.0099012	0.00203564	0.00869162	0.00422671	0.00396218	0.0143169	0.0062297	0.0109987	0.00868817	0.0095499	0.0132224	-0.0110677	0.00732398	-0.000901948	0.00592986	-0.00196686	0.0079464	0.00289177	0.00975627	-0.00293331	0.00795701	0.00500763	0.00932688	0.00397832	0.00455453	-0.000462645	0.0117796	0.0026949	0.00687373	0.00299485	0.00467886	0.00152359	0.00400557	0.00703175	0.0099102	0.0154322	0.0152948	0.00193487	0.00387537	0.00360295	0.00607355	0.0108841
-0.0305	0.0101371	0.00668882	0.0033148	0.0097129	0.00535985	0.0102013	0.00971826	0.00805199	0.0075435	0.00621838	0.00508389	0.00849952	0.0117494	0.00762958	0.0100791	0.00883552	0.00877646	0.0123056	-0.00916209	0.00999034	0.000163068	0.00687941	0.000137963	0.00609646	0.00244486	0.0111856	-0.00568549	0.0110437	0.00580399	0.00872745	0.00510908	0.00755353	0.00241983	0.00898608	0.00367608	0.0092332	0.00434399	0.00914279	0.00509293	0.00785538	0.00656151	0.00991332	0.0113355	0.00866087	0.00205333	0.00391356	0.00282623	0.00673929	0.00584539
-0.03	0.00905963	0.0100094	0.00537194	0.00573258	0.00397348	0.00841562	0.0134501	0.00777261	0.01056	0.0109479	0.00477809	0.00979209	0.00639256	0.00709319	0.00797111	0.00618963	0.00851884	0.00945129	-0.00728985	0.0133233	-0.00125277	0.00635817	0.000141855	0.00592491	0.00149556	0.00954473	-0.00382115	0.00854252	0.0060528	0.00750717	0.00608507	0.0084126	0.00661026	0.00406645	0.00588423	0.0133547	0.00377972	0.0122388	0.00342667	0.00563532	0.00428223	0.0100997	0.00493719	0.0122374	0.00243048	0.00462038	0.00239313	0.00744631	0.00138389
-0.0295	0.00291523	0.00908181	0.00870535	0.00944708	0.00300961	0.00791163	0.0144713	0.00897594	0.00957772	0.00831728	0.00348908	0.00677282	0.002697	0.0113648	0.00570704	0.00615179	0.00680194	0.00806666	-0.00534029	0.0108032	-0.0017288	0.00900776	-0.00183646	0.0117065	0.00269196	0.00671906	-0.000929279	0.00785256	0.0040205	0.00500727	0.00429165	0.00547336	0.00660745	0.00615406	0.00735914	0.0137704	-0.00231558	0.00778464	0.00166384	0.00230191	0.000602101	0.0108063	0.00226372	0.0146763	0.00556611	0.00367183	0.00265655	0.00429191	0.00165428
-0.029	-0.00233963	0.00679613	0.0109505	0.0114903	0.00615669	0.00801247	0.0144791	0.0111356	0.00942603	0.00502207	0.00524529	0.00709818	0.00634109	0.00891644	0.00511677	0.00366616	0.00822852	0.00871065	-0.00396575	0.00925771	0.00167737	0.00975651	-0.00342329	0.00912209	0.00457141	0.00880959	0.00377785	0.00852713	0.00316021	0.00524507	0.00205496	0.00307144	0.00401566	0.00749731	0.00877028	0.0129356	-0.0058728	0.0105927	0.00433958	0.00405996	-0.00123115	0.00893263	0.00328826	0.0140879	0.00858109	0.00396144	0.00487824	0.003786	0.00189101
-0.0285	-0.000974272	0.00763473	0.0119762	0.0127004	0.00994477	0.00519744	0.0125402	0.0153831	0.00878801	0.00250088	0.00875544	0.00872703	0.00970657	0.0064837	0.00768581	0.00656906	0.011105	0.00610743	-0.00316279	0.00820441	0.00482643	0.00747273	-0.00337593	0.00635877	0.00550389	0.0088429	0.00671328	0.0114377	0.00398089	0.00287636	0.00143404	0.00267043	0.00423573	0.0105261	0.00869918	0.0107724	-0.00175064	0.0051134	0.00521051	0.00326182	0.000858871	0.00669037	0.00552546	0.00855549	0.0112327	0.00674499	0.00607465	0.00875782	0.0027697
-0.028	0.00522214	0.0100767	0.00758899	0.005678	0.0109927	0.00613397	0.00565493	0.0113502	0.00748085	0.00481062	0.0106008	0.00925601	0.0066655	0.0131114	0.0120252	0.00601912	0.00979624	0.00468177	-0.0025752	0.00801957	0.00530683	0.0073612	-0.000583119	0.0106241	0.00507157	0.00950322	0.00823821	0.0141193	0.00427149	0.00325719	0.000689932	0.0037769	0.00757341	0.0102077	0.00946311	0.0147492	0.0015976	0.00906237	0.00284171	0.00646512	0.00417535	0.00641295	0.00437001	0.00241269	0.0128869	0.0112534	0.00357927	0.00628947	0.00364554
-0.0275	0.00176289	0.00378784	0.00145242	0.0079244	0.0114425	0.00913051	0.00230962	0.00872034	0.00590237	0.00337368	0.0114753	0.00838734	0.00455725	0.0170359	0.012982	0.00551981	0.00927189	0.00642679	-0.00215893	0.0093345	0.0023928	0.00645303	0.00260794	0.0143848	0.00217017	0.00851269	0.0104581	0.0183882	0.00593206	0.00476613	0.00181237	0.0074448	0.00979276	0.0069484	0.00994068	0.013246	0.000905624	0.0076079	0.00395294	0.00909918	0.00625893	0.00738312	0.00287477	0.00382534	0.0108833	0.0125076	0.0047989	0.00257412	0.000812382
-0.027	-0.0083643	0.0138557	-0.0013536	0.00741587	0.0105365	0.0100321	0.00514775	0.00588969	0.00399519	0.00318648	0.0120728	0.00774175	0.0106923	0.0120191	0.011415	0.00612207	0.011707	0.00608827	-0.00175265	0.0107171	0.000456985	0.00426344	0.00333467	0.0135194	0.000132514	0.00715015	0.00939142	0.0122032	0.0077825	0.00497302	0.00487212	0.010273	0.00839139	0.00624969	0.00915432	0.0104254	0.00079513	0.00391452	0.0082438	0.00728419	0.00611893	0.00730316	0.00333638	0.00470885	0.0100485	0.00893562	0.00595669	0.00776994	-0.0018221
-0.0265	-0.00683637	0.00903238	-0.00160818	0.00793884	0.00793254	0.0132296	0.00575519	0.00497078	0.0018705	0.00452644	0.0105822	0.00426308	0.014134	0.0202273	0.0106014	0.00785376	0.0110502	0.00604417	-0.00249826	0.00894202	0.00108629	0.00178282	0.00455064	0.0118838	0.00307911	0.00552213	0.00653081	0.00478516	0.0087909	0.00760009	0.00537906	0.0108197	0.00562207	0.00762788	0.00823122	0.00821805	0.00295605	0.00757372	0.00991646	0.00681411	0.00661411	0.0056162	-0.00145223	0.00649702	0.0129793	0.00898661	0.00251948	0.00865792	0.00194178
-0.026	0.00199186	0.00735527	0.000663764	0.00668831	0.00475312	0.0133547	0.00351887	0.00437131	0.000170947	0.00560498	0.00701079	0.00704967	0.00730252	0.00775595	0.0108887	0.00890057	0.00769808	0.00669529	-0.00392833	0.00815636	0.00217308	0.00257451	0.00366406	0.00898785	0.00635266	0.00619845	0.0042506	0.00614641	0.00912364	0.0115146	0.00422553	0.010635	0.00446047	0.00581554	0.00570677	0.00404924	0.00697587	0.00804527	0.00795308	0.00484588	0.00590009	0.00815783	-0.00878922	0.0134381	0.0154095	0.010668	0.00219309	0.00636445	0.00597308
-0.0255	0.00411814	0.00718859	0.00432602	0.0066612	0.00151917	0.00990227	0.00326468	0.00227159	0.00114496	0.00622352	0.00513205	0.00764977	0.0031256	0.00622605	0.0123186	0.00814694	0.00567287	0.00699189	-0.00353152	0.00983105	0.00156149	0.00443826	-0.000436135	0.00943123	0.00753325	0.00627781	0.00488527	0.0102594	0.00620084	0.012948	0.00351295	0.0100978	0.00436696	0.00741727	0.00358509	0.00446431	0.00633379	0.00666718	0.00620005	0.00143606	0.00177447	0.0126173	-0.00636404	0.0136699	0.0125352	0.0075185	0.00374482	0.00412383	0.00471278
-0.025	0.00079867	0.00457504	0.00650288	0.00661097	0.000182544	0.0127801	0.0031589	0.00903015	0.00379548	0.0100888	0.00656661	0.00584646	0.00745985	0.0100218	0.0132926	0.00484308	0.00389775	0.0100284	-0.00161302	0.0123466	-0.000434645	0.00587542	-0.00316512	0.00835694	0.00886634	0.00643938	0.00803584	0.0119219	0.00307253	0.0132607	0.00527219	0.00818622	0.00330406	0.00679157	0.00480587	0.00637448	0.000477037	0.00737517	0.00497003	0.00559159	0.00139058	0.0114553	0.00138107	0.00824541	0.00743407	0.00477433	0.0045241	0.00357463	0.003542
-0.0245	0.000122615	0.00398244	0.00684437	0.00673871	-6.17056e-05	0.0172371	0.00223441	0.0111855	0.00857789	0.00700067	0.00759266	0.00623077	0.0106895	0.0136599	0.0118991	0.00867583	0.00334654	0.0133385	-0.00129376	0.0129872	-0.00196643	0.00658864	-0.00107264	0.00971406	0.00996928	0.00798876	0.00953709	0.0119512	0.00395497	0.0130536	0.00743145	0.00789166	0.0034367	0.00524177	0.00615892	0.00845887	-0.00124555	0.00496914	0.00216563	0.0070534	0.00370149	0.00699478	0.00572663	0.0052756	0.00536485	0.00470159	0.00754444	0.00542464	0.00527478
-0.024	0.00208129	0.00816511	0.00390387	0.00783126	0.00133802	0.0151657	0.00472426	0.00440948	0.0127179	0.00562685	0.00734791	0.00512434	0.00990655	0.00884167	0.00998638	0.0112436	0.00570984	0.0127806	-0.00356168	0.0107515	-0.000858656	0.0124799	0.00285326	0.0121605	0.0107576	0.0115758	0.00582528	0.0085199	0.00687763	0.0125407	0.00602699	0.00651169	0.00452609	0.00549102	0.00641415	0.00737181	0.00259081	0.0040314	-0.000345645	0.00485877	0.00263529	0.00517813	0.00863521	0.0101228	0.00702535	0.0076829	0.00909305	0.00895215	0.00617081
-0.0235	0.00255151	0.0102724	-0.000669534	0.00904891	0.00529216	0.00993198	0.00754393	0.00223301	0.0115869	0.00618371	0.00718575	0.00723527	0.00975701	0.00774182	0.0091476	0.0112999	0.00922691	0.00715496	-0.00669635	0.00948908	0.00222424	0.0171303	0.00300419	0.0107199	0.00855278	0.0136023	0.00215832	0.00404706	0.00833865	0.0106837	0.00308536	0.0066054	0.00456719	0.00593542	0.00565381	0.00707589	0.00501049	0.00644244	0.000527095	0.00361085	0.00153198	0.006099	0.00941174	0.0115603	0.00980237	0.00533501	0.00822264	0.00708754	0.00445538
-0.023	0.000149177	0.00443669	-0.00153399	0.00998873	0.00821834	0.0103661	0.0072239	0.00487156	0.00811202	0.00890939	0.00642524	0.00487883	0.00982114	0.00929116	0.0104535	0.0115426	0.0106447	0.00510336	-0.0093246	0.00772365	0.00270479	0.0138682	0.000783608	0.00851864	0.00346667	0.0125728	0.00160276	0.00550185	0.00702777	0.00612942	0.00283062	0.0083899	0.00473989	0.00780733	0.00450574	0.00973883	0.000897445	0.00353957	0.00636784	0.00251679	0.00375239	0.00714377	0.00801199	0.00652344	0.008915	0.00421958	0.00817289	0.00831559	0.00260802
-0.0225	-0.000949602	0.00957905	0.000169583	0.00751869	0.00961148	0.0100902	0.00604432	0.00660787	0.00564187	0.00705478	0.00536913	0.00467349	0.00852743	0.00932178	0.0126755	0.0132524	0.00852533	0.00249264	-0.0108537	0.00783079	0.00215475	0.0114018	0.00102882	0.00889133	0.00115443	0.00922597	0.00390233	0.00803294	0.00454319	0.0103705	0.00413396	0.0110358	0.00613659	0.00906369	0.00454329	0.0121432	-0.00419446	0.00636366	0.0115428	0.00725606	0.00730246	0.00870128	0.00536669	0.00178809	0.00562232	0.00471006	0.00765719	0.00684643	0.00298046
-0.022	0.0022541	0.0128659	0.00217777	0.00737383	0.00932205	0.00798048	0.00762973	0.00455425	0.00541974	0.0112113	0.00554163	0.00481401	0.00739037	0.00601092	0.0148598	0.0101953	0.00753728	0.0047364	-0.0104846	0.0104196	0.00198089	0.0113692	0.00322774	0.0100496	0.00228505	0.00839552	0.00549093	0.00810661	0.00100175	0.00617136	0.00199725	0.0118865	0.00834836	0.00736552	0.00487579	0.012091	-0.00518825	0.00811191	0.0104068	0.0124607	0.00803168	0.00780218	0.0028143	0.00564506	0.00468636	0.00401277	0.00769398	0.00669446	0.00545361
-0.0215	0.00576613	0.0112605	0.00674542	0.0145627	0.00683794	0.00401896	0.00929952	0.0111504	0.00362692	0.00956557	0.00761706	0.00589742	0.00649083	0.00924759	0.0154686	0.00983801	0.00949683	0.00470683	-0.00820271	0.0147583	0.00101772	0.0120541	0.00258234	0.00869067	0.00293838	0.00980586	0.00451712	0.00543142	-0.00138002	0.011054	-0.00136506	0.0133826	0.00862553	0.00639801	0.00535172	0.0106308	-0.00211642	0.00382202	0.00894936	0.0167707	0.00389736	0.00939245	0.00363873	0.00660458	0.0065447	0.0039724	0.00713056	0.00338236	0.00611546
-0.021	0.00568577	0.0101225	0.00965842	0.0119596	0.00621114	0.00468307	0.00713185	0.00995258	0.00257405	0.00968861	0.00945849	0.00812571	0.00670026	0.00939093	0.0109665	0.00806771	0.00961782	0.00596379	-0.00631092	0.0124983	-0.000616763	0.0128806	0.00132714	0.00882887	0.00270215	0.00886773	0.00388284	0.00510171	-0.00237516	0.00783501	-0.00222946	0.0116917	0.00691371	0.00814885	0.00578245	0.00960682	0.0016526	0.00681492	0.0104981	0.0145258	0.00189424	0.0128718	0.00597942	0.00675414	0.00937939	0.00768552	0.00629926	0.00524763	0.00394587
-0.0205	0.00385833	0.00664365	0.00652584	0.00773023	0.00820977	0.00670962	0.00596004	0.00811554	0.00802398	0.00985232	0.00953655	0.00636263	0.00811231	0.00964947	0.00755198	0.0120718	0.00863698	0.00992873	-0.00620615	0.00661123	-0.00136938	0.0120127	0.00165563	0.00627584	0.00322071	0.00795566	0.00423473	0.00681185	-0.00154401	0.00751781	-0.00112876	0.0111619	0.00406628	0.00763545	0.00583604	0.00878528	0.00118572	0.00938892	0.0104075	0.00995027	0.00388599	0.00936107	0.0062709	0.00499451	0.0114219	0.00822025	0.00476548	0.00775646	0.00267373
-0.02	0.00388728	0.00643068	0.00171807	0.00221572	0.00863175	0.00740365	0.00945986	0.010454	0.0110115	0.0105962	0.00905012	0.00560227	0.00756345	0.0105659	0.00976401	0.00852169	0.0102918	0.0115465	-0.00613111	0.00506826	-0.000974433	0.00981001	0.000631457	0.00557445	0.00647602	0.00827886	0.00306292	0.00554495	0.00267387	0.00782473	-0.0022367	0.0117125	0.00266885	0.00615138	0.00666345	0.00878753	0.000622051	0.00829484	0.00825965	0.00866884	0.00355156	0.00381804	0.00333635	0.00306912	0.0116786	0.00655901	0.00271884	0.00566261	0.00428035
-0.0195	0.00223083	0.00453043	-0.0011246	0.00997208	0.00632882	0.00582867	0.0116616	0.0135851	0.00984075	0.00766572	0.00797112	0.0103676	0.00583849	0.0118115	0.0130327	0.00407108	0.0132608	0.0134024	-0.00513234	0.00618519	-0.000743305	0.00649033	0.0013862	0.00618272	0.00901688	0.0100293	0.00190155	0.00528931	0.00621825	0.00865141	-0.00261335	0.00797054	0.00335363	0.00710336	0.00590443	0.00649213	0.00389227	0.00839806	0.00653591	0.00971479	0.0029048	0.0024594	0.00105581	0.00429407	0.0115713	0.00578714	0.00347355	0.00403527	0.00636765
-0.019	-0.00362627	0.0110348	0.00306082	0.00555731	0.00527841	0.00666633	0.00746118	0.00666962	0.0103615	0.00537494	0.0071274	0.00729861	0.00903115	0.013196	0.0133878	0.00715205	0.0137876	0.0141384	-0.00505973	0.00766034	-0.000421303	0.00533471	0.00432347	0.0104012	0.00553006	0.00981036	0.00174904	0.00566415	0.00558118	0.00718906	0.000528178	0.00605228	0.00337239	0.0115175	0.00345824	0.00499484	0.00577951	0.0125288	0.00561113	0.0077113	0.00251755	0.00259687	0.00243373	0.00427769	0.0107146	0.00879733	0.00234241	0.00491922	0.00638338
-0.0185	-0.00570006	0.0135177	0.00943613	0.00869174	0.00655252	0.0112818	0.00557272	0.00364511	0.0120118	0.00876127	0.00579118	0.00550768	0.0133318	0.0137363	0.0107981	0.0127999	0.0125848	0.0120035	-0.00805257	0.00930201	0.00137388	0.00650537	0.00494055	0.0112846	0.00169569	0.0104715	0.00208005	0.00831914	0.00253326	0.00458273	0.00476272	0.00836769	0.000573582	0.0113789	0.0042431	0.00521953	0.00504977	0.0131495	0.00419011	0.00457877	-0.000215982	0.00668936	0.00437424	0.00528067	0.00881022	0.00733877	0.00197751	0.00763397	0.00444225
-0.018	-0.00131277	0.0078972	0.00985078	0.0119112	0.00695152	0.0150301	0.00871351	0.00466135	0.0129752	0.0126867	0.00395589	0.00514181	0.0086738	0.0119306	0.00795698	0.0102001	0.0131421	0.0120684	-0.0102858	0.0107021	0.0024647	0.0089015	0.0033819	0.00658325	0.0029716	0.0068218	0.00265482	0.00863824	0.00278498	0.00330881	0.00570647	0.00997225	-0.00248937	0.0107005	0.00596683	0.00865899	0.0055707	0.00944115	0.00204271	0.00463205	-0.00013079	0.00797839	0.00421695	0.00574336	0.00834287	0.00365505	0.00503365	0.00988257	0.00304465
-0.0175	0.00147801	0.00766592	0.00927571	0.00873019	0.0055826	0.0151621	0.0102029	0.00739831	0.0106915	0.00763191	0.00445151	0.00529073	0.00333766	0.01507	0.00520268	0.0113887	0.015508	0.00820899	-0.00900619	0.00831256	0.00147246	0.00619142	0.00326501	0.00543283	0.00455687	0.00378057	0.0024915	0.00759366	0.00519405	0.00499068	0.00268713	0.00608622	-0.00187747	0.00933826	0.00434577	0.00975423	0.00620748	0.00928403	0.00147577	0.00597053	0.00484884	0.00607682	0.0030723	0.00711056	0.00708073	0.00442007	0.0069682	0.0103654	0.00428656
-0.017	0.0016687	0.00546423	0.00759238	0.00893197	0.00466481	0.0128244	0.0103796	0.00757487	0.00701443	0.00435439	0.00646518	0.00476665	0.00660197	0.0148045	0.00398373	0.0071322	0.0168875	0.0051068	-0.00722323	0.00706455	-0.000522951	0.00232299	0.00596701	0.00566836	0.00248595	0.00326147	0.0077419	0.00479729	0.00412029	0.00563596	0.000181403	0.0036272	-5.91277e-05	0.0081452	0.0020087	0.00896936	0.00480764	0.00857211	0.00329767	0.00410684	0.00710123	0.0101119	0.00279285	0.0068074	0.00481253	0.00389704	0.0103101	0.00746338	0.00470873
-0.0165	0.00207054	0.00376954	0.00351726	0.0102175	0.00551257	0.00560248	0.0106591	0.00837414	0.00504558	0.00448487	0.00751708	0.00425346	0.0101964	0.0139321	0.00524441	0.00615401	0.012415	0.00388429	-0.00416617	0.00697765	-0.0017988	0.00436993	0.00615436	0.0120463	2.00159e-05	0.00567484	0.0121463	0.00554148	0.000973086	0.0034256	0.00050616	0.0064515	0.00106777	0.00702845	0.00306768	0.00694619	0.00134143	0.00509376	0.0044441	0.00420416	0.00473867	0.00662773	0.00393485	0.00645047	0.00562708	0.00469956	0.0123927	0.00684328	0.00656795
-0.016	-0.000531165	0.00344592	0.00173528	0.00974931	0.00710139	0.00271351	0.0101625	0.00907508	0.00456141	0.00471774	0.00569299	0.005065	0.00750018	0.00961091	0.00973328	0.00474649	0.00736504	0.00545738	-0.00169719	0.0109748	-0.00200963	0.00803244	0.00154505	0.0109098	9.77606e-05	0.0106381	0.0072576	0.00691155	-0.000465302	0.00333372	0.00160129	0.0102244	0.00265141	0.00542329	0.00540035	0.0072194	-0.00151654	0.00565182	0.00415222	0.00526759	0.0041914	0.00803229	0.00523438	0.00659802	0.00897943	0.00832932	0.0107829	0.0101891	0.0129623
-0.0155	-0.00418588	0.0058156	0.00245989	0.00758081	0.00867716	0.00953155	0.0082074	0.0103414	0.00545097	0.00371515	0.00340617	0.00780411	0.0033082	0.00847125	0.0160434	0.00835256	0.0068055	0.0062149	-0.00283162	0.0113261	-0.000304257	0.00667079	-0.000254517	0.00889155	-0.000281419	0.0111543	0.00265757	0.00900674	-0.00117058	0.003962	0.000959922	0.0104162	0.00463881	0.005107	0.00747653	0.00803977	-0.00200866	0.00784202	0.00502665	0.00832021	0.00276264	0.0145808	0.00440735	0.00683424	0.0118794	0.0103148	0.0114525	0.00821593	0.0149522
-0.015	-0.00360078	0.00686947	0.00458782	0.00434963	0.00941401	0.0131428	0.00640176	0.0114738	0.0066792	0.00831408	0.00282348	0.00551498	0.00422273	0.00732074	0.0171807	0.00867225	0.00793965	0.00812758	-0.00354613	0.0111464	0.0025799	0.0059506	0.00157548	0.00639754	-0.00214367	0.00719284	0.00380583	0.00950189	-0.00206147	0.00667926	-1.25454e-05	0.0108273	0.00477637	0.00725457	0.0107382	0.0110678	-0.0014742	0.00704404	0.0064419	0.00857339	0.0014043	0.018519	0.00237839	0.0091761	0.0137629	0.0142624	0.0110151	0.00604017	0.0106338
-0.0145	-0.00163443	0.00564488	0.00666325	0.00378534	0.00853257	0.00716926	0.0066919	0.0142909	0.00528854	0.00375549	0.00205318	0.00822903	0.00804316	0.00550884	0.0146383	0.00377134	0.010261	0.00665728	-0.00444328	0.00952807	0.00395771	0.00641295	0.00265652	0.00472834	-0.00304708	0.00570044	0.00580936	0.00942448	0.000795515	0.00376676	-0.000430289	0.00997069	0.00116229	0.0106066	0.0128517	0.0138611	0.00109338	0.00428196	0.00525967	0.00737398	0.00631607	0.0128706	0.00233298	0.0100161	0.0137033	0.0143363	0.00742308	0.00614946	0.00763117
-0.014	-0.000739693	0.00413827	0.00735612	0.00419819	0.00719432	0.00810279	0.00714695	0.0103698	0.00223285	0.00363729	0.00208503	0.00937415	0.00769141	0.00433146	0.0130452	0.00327596	0.0125001	0.00605829	-0.00707271	0.00914124	0.00330096	0.00593109	0.00240482	0.00469266	-0.00276666	0.00587032	0.0060574	0.00724424	0.00426863	0.00421021	-0.000277892	0.00788173	-0.000613482	0.0134666	0.0110732	0.0109715	0.00372675	0.00660477	0.0033254	0.00574095	0.0103204	0.0106074	0.00587537	0.00664516	0.0101868	0.00940805	0.00639749	0.00837367	0.00746784
-0.0135	4.39908e-05	0.00479822	0.00605981	0.00507999	0.00668006	0.0065423	0.00743945	0.0116174	0.00113558	0.00471542	0.0042606	0.00513465	0.0032503	0.00662439	0.0116991	0.0086999	0.0164716	0.00570567	-0.010562	0.00795354	0.00143641	0.0050756	0.000979005	0.00456417	0.00065758	0.00475181	0.00543862	0.00624679	0.00455073	0.0080272	0.000620359	0.00751723	0.00533137	0.0119742	0.00875978	0.00806082	0.00313167	0.00902981	0.00391798	0.00407609	0.0113048	0.00730299	0.00839757	0.00888478	0.00651798	0.00510961	0.00485014	0.0113105	0.00901788
-0.013	7.47879e-05	0.00840854	0.00492411	0.00367309	0.00709456	0.00663338	0.00817616	0.00786067	0.00416629	0.00646156	0.00605959	0.00179705	0.00067445	0.00910095	0.00877844	0.00972418	0.0192738	0.00496583	-0.012796	0.0057381	0.000267478	0.00538915	-0.00158099	0.00692618	0.00346027	0.00757033	0.00201239	0.00437438	0.00298827	0.0110655	0.00320466	0.00959569	0.01001	0.012028	0.00705669	0.00733013	0.00253351	0.00757696	0.00552131	0.00393878	0.00983985	0.00251607	0.00601589	0.00632336	0.00482331	0.00513948	0.000987247	0.0103669	0.0121641
-0.0125	0.00153761	0.00987155	0.00651886	0.00774097	0.00845358	0.00792326	0.00785108	0.00462533	0.0079805	0.00764801	0.00715575	0.00316244	0.00095691	0.0115607	0.00707802	0.00961091	0.0118995	0.00882413	-0.0117896	0.00645996	0.000388961	0.00393456	-0.00457106	0.0100053	0.00140487	0.00900554	-0.00219325	0.0102459	0.00225412	0.00915944	0.00472975	0.00820844	0.00999503	0.0108767	0.00570726	0.00774951	0.00378952	0.00967418	0.0059074	0.00501069	0.00744325	0.00579487	0.00480357	0.00912292	0.00498393	0.00600361	0.000780304	0.00952696	0.0110375
-0.012	0.00293006	0.00751297	0.00890842	0.00968122	0.0101924	0.00884428	0.00625988	0.00693815	0.00723067	0.00642153	0.00709561	0.00629416	0.00314921	0.013342	0.00811673	0.00999006	0.00345523	0.0114941	-0.00849113	0.00795501	0.00127943	0.0031682	-0.00398306	0.0109791	-0.000849559	0.00613498	-0.000522339	0.0057298	0.00294842	0.00569555	0.00258348	0.00686197	0.0089485	0.00730226	0.00542503	0.00702659	0.00624919	0.006235	0.00703556	0.00751144	0.00746666	0.00857801	0.0074385	0.00929266	0.00802055	0.00858636	0.00372281	0.00960347	0.00604053
-0.0115	0.00130891	0.00677824	0.0104423	0.0114563	0.009655	0.00678807	0.0063005	0.0109842	0.00732167	0.0104483	0.00386421	0.00974447	0.00650107	0.0131865	0.0102604	0.010498	0.00651318	0.00698854	-0.00771604	0.0119082	0.00136525	0.00445487	-0.00221007	0.00941899	0.00039414	0.00466268	0.00386892	0.00890813	0.00363502	0.00430705	0.00190027	0.012181	0.0094833	0.00546968	0.00544314	0.00616629	0.00716724	0.00452186	0.00941492	0.00699207	0.00729252	0.00348237	0.00810868	0.00888609	0.0110718	0.00967333	0.0039721	0.00789483	0.00320542
-0.011	-0.000215969	0.0086988	0.0109176	0.0132799	0.00753751	0.00951862	0.00846176	0.0131742	0.00933959	0.0145111	-0.00329958	0.0117869	0.00638649	0.00826308	0.0140174	0.00934364	0.0117104	0.0156139	-0.00903689	0.0135067	6.49229e-05	0.00562025	-0.00172998	0.0076387	0.00152159	0.0072289	0.0068401	0.0107525	0.00358173	0.0063858	0.00444215	0.0113373	0.00966297	0.00812558	0.00546677	0.00649224	0.00625409	0.00335592	0.00937682	0.00524378	0.00597957	0.00355517	0.00406416	0.0105811	0.0113555	0.00864583	0.00270559	0.0053783	0.000457989
-0.0105	0.000704782	0.00927533	0.00875675	0.0105657	0.00295852	0.0098796	0.00874109	0.0147829	0.00947491	0.00815503	-0.00726384	0.013558	0.00429168	0.00658724	0.0154126	0.0104346	0.0129424	0.0119436	-0.00876241	0.0141207	-2.52678e-05	0.00548376	5.04183e-05	0.00722844	6.2717e-05	0.00896266	0.00717256	0.00736684	0.00338651	0.00947938	0.00480264	0.00869718	0.0050808	0.00797187	0.00416219	0.00753769	0.00723562	0.00390447	0.00822316	0.00565859	0.0042915	0.00424571	0.00030338	0.0119626	0.00975454	0.00722806	0.00340386	0.002787	-1.94331e-05
-0.01	0.00133011	0.00963282	0.00544589	0.00963275	0.0007879	0.0140272	0.00808796	0.0087376	0.0113589	0.0073304	-0.00452509	0.0117413	0.00525071	0.00707444	0.0109432	0.00716659	0.0147557	0.0094037	-0.00950635	0.0130736	0.000698033	0.00896858	0.00298022	0.0059293	-0.000220301	0.00620733	0.00553892	0.00556143	0.00414263	0.00763288	0.0029405	0.00801923	0.00115483	0.00937276	0.000139684	0.00804971	0.00661795	0.00922076	0.00656804	0.00552067	0.0052497	0.00375444	0.00117891	0.00730402	0.00616935	0.0040325	0.00230136	0.0017055	0.00158661
-0.0095	-0.00157441	0.0068316	0.00592754	0.00908912	0.00852367	0.0116347	0.00773799	0.00709895	0.0117774	0.00955863	-0.00360158	0.0108561	0.00678216	0.00678972	0.00495613	0.00955463	0.0173726	0.0097479	-0.009339	0.0111957	1.68177e-05	0.00887996	0.00263815	0.00640823	0.000831256	0.00640171	0.00321194	0.006826	0.00487356	0.00720083	-0.00100578	0.0078686	0.000943896	0.00976188	-0.000875269	0.0109617	0.00380113	0.0125002	0.00417516	0.00475534	0.00809773	0.00712236	0.00445111	0.00338983	0.00413564	0.00656777	0.000147341	0.00544485	0.000546926
-0.009	-0.00287028	0.00444291	0.00617533	0.0096444	0.0126982	0.0125454	0.00503332	0.00838261	0.0075875	0.00971121	-0.003083	0.0102445	0.00901953	0.00522304	0.00188142	0.0131092	0.0182846	0.0105132	-0.00789457	0.00862272	-0.00312154	0.00790601	0.000457239	0.00769718	0.00337379	0.00729824	0.00337841	0.00788158	0.00474198	0.00689687	-0.00198639	0.00636191	-0.000219073	0.0102297	0.00322288	0.00968996	0.00205174	0.0109998	0.00162527	0.00520712	0.00955997	0.00607841	0.0085332	0.00576687	0.00452651	0.00607726	0.00247241	0.00454987	-0.000621212
-0.0085	0.000201136	0.00814084	0.000483785	0.00967486	0.00534086	0.00622869	0.00294155	0.0124954	0.00605925	0.00704656	-0.00109813	0.00877076	0.0117522	0.00832628	0.00308338	0.0152725	0.0162784	0.0108724	-0.00784218	0.00902569	-0.00521062	0.00636017	-0.000842561	0.0083606	0.00636331	0.0064307	0.00528286	0.00725959	0.00403814	0.00610578	0.00247719	0.00558798	-0.001522	0.00752985	0.00608023	0.00780494	0.000187674	0.0075031	-0.000856019	0.00652583	0.00918275	0.00320757	0.00787778	0.0130358	0.00318439	0.00477078	0.00519097	0.00422435	0.000678203
-0.008	0.0042498	0.0117296	-0.00197886	0.0138992	-0.000836751	0.00684487	0.00583044	0.00763719	0.00699996	0.00842712	0.00228987	0.00794942	0.0124688	0.00936687	0.0084248	0.0156111	0.014167	0.0113457	-0.00800669	0.00967918	-0.00718521	0.00645413	-0.00259735	0.00781109	0.00633134	0.00966835	0.00635354	0.00746822	0.0038909	0.00498358	0.00459781	0.00745114	-0.000968799	0.0069804	0.00558006	0.00772362	-0.0024824	0.00263558	-0.0015929	0.00566251	0.0086411	0.00569257	0.00277507	0.00996406	0.00448593	0.00809314	0.00440711	0.00279651	0.0060575
-0.0075	0.00735551	0.0121507	0.00359822	0.00763886	0.000812167	0.00356214	0.00905604	0.0109914	0.00726386	0.00735366	0.00770717	0.0121467	0.0120203	0.00995502	0.0125908	0.0102584	0.0141872	0.0123929	-0.00685369	0.00920805	-0.00641014	0.00554295	-0.0024946	0.00739558	0.00606269	0.0148512	0.00777404	0.0107178	0.0039799	0.00798255	0.00488846	0.0111777	-0.000232634	0.0061406	0.00633696	0.0104076	-0.00339289	0.00424405	-0.00142394	0.00595646	0.00758055	0.00707707	0.00202321	0.00627837	0.00934243	0.00544806	0.00489953	0.00215472	0.00871195
-0.007	0.00746329	0.0100032	0.00654531	0.00705633	0.00367437	0.00471501	0.0103093	0.00619225	0.00959313	0.0052738	0.0118361	0.00808095	0.0128385	0.0130071	0.0141983	0.00830517	0.0142864	0.0130756	-0.00552187	0.00924366	-0.00213659	0.00621902	-0.00136521	0.00772035	0.00619926	0.0118146	0.00965467	0.011426	0.00306227	0.00878001	0.00631054	0.0127545	-0.00105313	0.00469734	0.00869446	0.0108971	-0.00109617	0.00188896	0.00165519	0.00445523	0.00499552	0.00400966	0.00155406	0.00690602	0.00875745	0.0063892	0.00505964	0.00846162	0.00386923
-0.0065	0.00415349	0.00804201	0.00732293	0.0126254	0.00338484	0.00675091	0.0105758	0.00661917	0.00955455	0.0061095	0.0116867	0.00937443	0.014941	0.0163926	0.0150351	0.00848648	0.0111027	0.00723298	-0.00727614	0.00884301	-0.00109138	0.00635022	8.60703e-05	0.00907917	0.00354775	0.00726218	0.00697236	0.00676347	0.000146089	0.00699548	0.00414584	0.0109671	0.000631665	0.00307059	0.0078933	0.00863004	0.000462273	0.00723474	0.00849857	0.00841259	0.00453572	0.00586877	-0.00175885	0.0088841	0.0051089	0.00935672	0.00136462	0.0123269	0.001122
-0.006	0.00156295	0.00474428	0.0106319	0.0154528	0.00253958	0.0171836	0.0094918	0.00593415	0.00630525	0.00849693	0.00787711	0.0119656	0.0134671	0.00970031	0.0133262	0.00648818	0.0094033	0.00849247	-0.00954156	0.00805061	-0.00379839	0.00567457	0.00140682	0.00820285	0.00236741	0.00483486	0.0026624	0.00459136	-0.0030131	0.00464357	0.0015121	0.0108767	0.00302322	0.00681405	0.00549899	0.00703315	0.00010737	0.00593487	0.0121095	0.0149377	0.0053711	0.00685613	-0.00105657	0.00675892	0.00679177	0.00275576	-0.000653283	0.0121394	0.0036036
-0.0055	0.00224073	0.00357034	0.0133411	0.0134428	0.00245776	0.0162732	0.00776198	0.00820243	0.00800875	0.00583435	0.00646929	0.0115867	0.0110074	0.00400346	0.0109199	0.00521191	0.0130749	0.00548725	-0.0092485	0.0099833	-0.00617138	0.00869627	0.000611282	0.00728029	0.00373758	0.00498538	0.00116432	0.00371336	-0.000303125	0.00563295	0.00212022	0.00671411	0.00300704	0.00857478	0.00587164	0.00548509	0.00122585	0.00440611	0.0116179	0.014045	0.00165424	0.0068278	0.00271552	0.00720038	0.00859307	0.00446085	0.000985651	0.0090501	0.00579228
-0.005	0.00309941	0.00658727	0.0145891	0.0140826	0.00410608	0.0153848	0.00535692	0.00526655	0.011813	0.00851417	0.00736698	0.00658491	0.012518	0.00480078	0.010367	0.0088622	0.0158798	0.00584564	-0.00836494	0.0126425	-0.00495082	0.0124912	-0.00144485	0.00759455	0.00332409	0.00514061	0.0012645	0.00441036	0.00365329	0.00912368	0.00394558	0.00868955	0.00298938	0.0093486	0.00643477	0.00707667	0.00311566	0.00721807	0.010242	0.0137505	-0.00266287	0.00823716	0.00217101	0.00632674	0.00752035	0.00545598	0.0034144	0.00686609	0.00601563
-0.0045	0.00187553	0.002703	0.0147158	0.0125143	0.00657038	0.0132411	0.00450209	0.00797428	0.0135684	0.00952134	0.00780227	0.00888803	0.0122251	0.00983214	0.010032	0.00813261	0.0154025	0.00547818	-0.00861592	0.0121664	-0.000712689	0.0100362	-0.00215055	0.00798447	0.0020548	0.0061007	0.00211789	0.00503243	0.00300476	0.00942981	0.00485594	0.00716827	0.00671557	0.00755113	0.0048702	0.00612441	0.00186765	0.00921876	0.00603929	0.0111662	-5.81716e-05	0.00485357	-0.000505911	0.0128009	0.00751522	0.00547338	0.00543315	0.00475402	0.00541847
-0.004	-1.58531e-05	0.00488537	0.0131193	0.0118552	0.00708403	0.00982263	0.00680552	0.0081794	0.013554	0.00917093	0.00963219	0.0100481	0.00703692	0.00967059	0.0110303	0.00641735	0.0134518	0.00892273	-0.00769826	0.01274	0.00317117	0.00854128	0.000202034	0.0108934	0.00320706	0.00807224	0.00343607	0.00754761	0.00233459	0.0118621	0.00371579	0.00615184	0.0103446	0.00597072	0.00595025	0.00349372	-0.00110819	0.00339245	0.00251044	0.00687258	0.00397862	0.00542117	0.000767342	0.00382072	0.010936	0.00746918	0.00503216	0.00385868	0.00405223
-0.0035	-0.000673557	0.00731328	0.0106627	0.0136681	0.00429436	0.00866211	0.0104716	0.006422	0.00859919	0.00438001	0.0117197	0.0136932	0.00336874	0.005405	0.0148906	0.00874805	0.0119096	0.00759659	-0.00421601	0.0150801	0.00469307	0.00709419	0.00215736	0.0136992	0.00589521	0.00852858	0.00438552	0.0111129	0.00239127	0.00847271	0.000727869	0.00682517	0.0107755	0.00653826	0.00700693	0.00483875	-0.00114749	0.00303612	0.00177682	0.00553802	0.00392263	0.0086113	0.00156449	0.00863554	0.0132445	0.013635	0.00254655	0.00519855	0.00293913
-0.003	0.00113337	0.00956086	0.010166	0.015201	0.0012829	0.0102266	0.0109403	0.00581309	0.00534222	0.0134365	0.0097536	0.00965562	0.00440084	0.00582474	0.0161961	0.00922198	0.0128079	0.00466498	-0.0012223	0.016977	0.00383726	0.00862262	0.000656005	0.0112701	0.00779022	0.00676736	0.0046	0.0113474	0.00262719	0.00655716	3.273e-06	0.0104477	0.0105443	0.00738472	0.00710791	0.00540951	0.00240743	0.00624876	0.00215146	0.00450656	0.00353236	0.0118275	-0.000985513	0.00666686	0.0105306	0.00998163	0.00144104	0.00529913	0.00331555
-0.0025	0.00427639	0.00786382	0.00928713	0.0149379	0.00233351	0.011873	0.00764988	0.013991	0.00899752	0.0114425	0.00788057	0.0037158	0.0069052	0.00537267	0.0138673	0.00683331	0.0179498	0.0110149	-0.00132152	0.0134366	0.00171249	0.00973322	-0.000953743	0.00786299	0.00752351	0.00561839	0.00456408	0.0106718	0.00576889	0.00507482	-0.00063212	0.0162512	0.00946173	0.00714895	0.00800591	0.00848306	0.00477446	0.00994001	0.00337992	0.00509021	0.00313247	0.0100169	-0.00303942	0.00772588	0.00935734	0.00666955	0.00025684	0.00781598	0.00449109
-0.002	0.00641374	0.00606487	0.0086917	0.0139826	0.0047102	0.0151499	0.00516601	0.0110963	0.0111002	0.00501803	0.00911739	0.00322233	0.00742012	0.00703505	0.0137918	0.00533576	0.0227655	0.0196528	-0.00334407	0.00852673	-0.00252963	0.0077189	0.000278251	0.00451058	0.00685646	0.00800032	0.00554375	0.00865149	0.00939996	0.00578505	-0.003111	0.0197788	0.00886003	0.00738064	0.00911829	0.00960353	0.00329778	0.00856936	0.00586441	0.00471723	0.00197877	0.00829335	-0.00199824	0.00688728	0.0102788	0.00826242	-0.000990396	0.00870433	0.00624398
-0.0015	0.00630836	0.00689002	0.0100173	0.0115339	0.00457914	0.0122099	0.00571223	0.00573729	0.00949733	0.00646462	0.0101915	0.00654142	0.006245	0.00847361	0.0167497	0.00580639	0.0210895	0.0144846	-0.00542914	0.00773844	-0.0065974	0.00630257	0.00221188	0.00407762	0.00746299	0.00689486	0.00753713	0.00674945	0.00933145	0.00594825	-0.00247804	0.0158639	0.00992234	0.00807271	0.0108827	0.0107795	0.00139992	0.00608605	0.0107474	0.00816733	0.00165242	0.010739	0.00184459	0.0048521	0.0110625	0.00872342	0.00299013	0.00266569	0.00811891
-0.001	0.00440706	0.00490503	0.0102715	0.0110422	0.00304067	0.00889672	0.00823171	0.0039877	0.00689741	0.00541599	0.00986416	0.00665266	0.00539102	0.00741647	0.016464	0.00693403	0.0169383	0.00843679	-0.00648726	0.00921511	-0.00702633	0.00481048	0.00309667	0.00338787	0.00846912	0.00858909	0.00529439	0.00531198	0.00674505	0.00805027	8.77462e-05	0.0080072	0.00903581	0.00718643	0.0115412	0.0100089	0.000892703	0.00172953	0.0119287	0.0144559	0.00206389	0.013386	0.0047187	0.00416791	0.0115722	0.00712899	0.00680083	0.00388187	0.00986485
-0.0005	0.00652308	0.0041363	0.00797277	0.00490561	0.00136658	0.00837391	0.00880513	0.00397487	0.00219574	0.00379309	0.00528175	0.00321466	-3.36121e-05	0.0041773	0.0064758	0.00322488	0.00553051	0.00451946	-0.00172698	0.00796306	-0.00384323	0.00487139	0.00236984	0.00459819	0.00245805	0.00807063	-0.00245537	0.0058985	-0.00514465	0.00621629	-0.00555597	0.0061421	-0.000992821	0.00877298	0.000731765	0.0136851	0.00255545	0.00308746	0.00908039	0.014235	0.00194176	0.011951	0.00241105	0.00585284	0.00176971	0.00910979	-0.00319215	0.00329459	0.00459657
0	0.0145847	0.00284332	0.00767879	0.0035993	-0.000784685	0.00771251	-0.00208864	0.00175547	-0.00641216	0.00249153	-0.0106625	0.00181665	-0.0125914	0.00209828	-0.011925	0.00238225	-0.0135514	0.00315226	0.0133773	0.00735751	0.00565473	0.0044447	-0.00393326	0.00429383	-0.0120203	0.00423631	-0.0191619	0.00317979	-0.0242913	0.00523511	-0.0309385	0.00581578	-0.0324577	0.00674083	-0.0344082	0.00469932	0.0101895	0.00317268	0.0138385	0.00923513	-0.00339291	0.00768748	-0.0129349	0.00187874	-0.0198423	0.00128392	-0.0272077	0.00453413	-0.036109
0.0005	0.0233719	0.00683015	0.014662	0.00305326	-0.00124007	0.00834712	-0.0175651	0.00785582	-0.0153101	0.00452226	-0.030051	0.00609648	-0.0351369	0.00957665	-0.0320503	0.00712386	-0.0387168	0.00701747	0.0322727	0.00797148	0.0164784	0.00866946	-0.0127537	0.00483245	-0.0308027	0.00703376	-0.0463559	0.00663581	-0.0578356	0.00709382	-0.0722929	0.00910789	-0.0877287	0.013893	-0.0943144	0.0252877	0.0194655	0.00792614	0.0200577	0.00611803	-0.015683	0.00909804	-0.0340144	0.00702106	-0.0538265	0.00307192	-0.0611754	0.01485	-0.081785
0.001	0.0295931	0.00858426	0.0208709	0.00840124	-0.00153213	0.0176798	-0.0238677	0.00968861	-0.0235335	0.00758115	-0.0452867	0.00544135	-0.054357	0.0114552	-0.0504352	0.0106018	-0.0671303	0.0130013	0.0509032	0.00661608	0.0226983	0.00954292	-0.019324	0.0063025	-0.0493384	0.0136624	-0.072655	0.00981299	-0.101142	0.00952477	-0.123348	0.0118236	-0.145439	0.0140686	-0.163714	0.032093	0.0282202	0.0106059	0.0224033	0.00349544	-0.0260263	0.0125043	-0.053126	0.00930954	-0.0879108	0.0054501	-0.106283	0.0301954	-0.141276
0.0015	0.0358603	0.00692126	0.0214817	0.00949711	-0.00762229	0.0165146	-0.0247098	0.0084393	-0.0298845	0.0101439	-0.0571934	0.00836089	-0.0668781	0.00529821	-0.0673717	0.00991428	-0.09108	0.0110321	0.0667142	0.00899908	0.02666	0.0101698	-0.0252367	0.00783392	-0.0664199	0.0153817	-0.100959	0.00731199	-0.140886	0.0149149	-0.172548	0.0204549	-0.192242	0.0191795	-0.218335	0.0282074	0.0370838	0.012689	0.0264125	0.00464892	-0.0276193	0.00693592	-0.0718869	0.0125244	-0.121431	0.00855647	-0.152939	0.0320943	-0.201788
0.002	0.0430742	0.00690614	0.0206663	0.0100628	-0.0146988	0.0151121	-0.0276053	0.00838537	-0.0336587	0.0134332	-0.0651805	0.0101289	-0.0807706	0.00406493	-0.0821459	0.00699051	-0.107971	0.00488031	0.0824555	0.0126357	0.0296568	0.00816428	-0.0319839	0.0086022	-0.0839075	0.0127358	-0.127123	0.00856114	-0.172117	0.0171206	-0.210026	0.0162069	-0.230972	0.0254473	-0.257963	0.028011	0.0478383	0.0138644	0.0317922	0.00700729	-0.0264503	0.00522033	-0.0867936	0.0167751	-0.152085	0.0140924	-0.192776	0.0309584	-0.251555
0.0025	0.0488277	0.00723076	0.0190971	0.00939441	-0.0183498	0.0131601	-0.031926	0.00799117	-0.0388414	0.0176481	-0.0719935	0.0106348	-0.0946665	0.00837164	-0.0943085	0.00482175	-0.11929	0.00346669	0.0978839	0.0155278	0.0316583	0.00627925	-0.0381141	0.00769972	-0.099307	0.0156689	-0.145123	0.00941721	-0.198049	0.0197908	-0.237186	0.0172093	-0.258345	0.0272897	-0.289071	0.0229775	0.0609124	0.014963	0.0387611	0.00969887	-0.0294381	0.0095397	-0.0988555	0.0208003	-0.175879	0.0163551	-0.224627	0.0379231	-0.296387
0.003	0.0485193	0.0042017	0.0199111	0.00900061	-0.018802	0.0124099	-0.035171	0.00417138	-0.0448733	0.0216021	-0.0801026	0.00805231	-0.105737	0.0098213	-0.105916	0.00473839	-0.128011	0.00543681	0.106352	0.0147541	0.0357923	0.00699392	-0.0424911	0.0072679	-0.105951	0.0111573	-0.161645	0.0116921	-0.214331	0.0173569	-0.260613	0.0197936	-0.282711	0.0305832	-0.310356	0.0242919	0.0727515	0.0153814	0.045706	0.0120336	-0.0342517	0.0115999	-0.113748	0.0187244	-0.197053	0.0194338	-0.251078	0.0423621	-0.32118
0.0035	0.0467366	0.00799174	0.0249955	0.0121148	-0.0176422	0.0137403	-0.0380816	0.00629892	-0.0507346	0.0213647	-0.0867432	0.00643343	-0.115422	0.00845286	-0.116533	0.00615832	-0.138259	0.00792544	0.111316	0.0115568	0.0432358	0.00828852	-0.0450521	0.00629226	-0.113143	0.00956617	-0.17627	0.0118741	-0.227235	0.0173549	-0.278942	0.022132	-0.299117	0.0262698	-0.331029	0.0286878	0.0810685	0.013639	0.0500231	0.0120873	-0.0408115	0.0117065	-0.129023	0.0166854	-0.215448	0.0209201	-0.274277	0.0458296	-0.342955
0.004	0.0522248	0.00972218	0.0281568	0.0170527	-0.0184831	0.0130076	-0.0434501	0.00858667	-0.0585368	0.0173118	-0.0936381	0.0101039	-0.124107	0.00645178	-0.125665	0.00564166	-0.151302	0.0114742	0.11942	0.0107664	0.0472795	0.00820168	-0.047768	0.00670844	-0.120824	0.00922826	-0.187539	0.0113507	-0.239205	0.0177665	-0.296233	0.0221348	-0.314359	0.0240791	-0.348739	0.0347988	0.086002	0.0156878	0.0528797	0.012856	-0.0483047	0.0139487	-0.138209	0.020095	-0.233138	0.0223476	-0.292202	0.0466363	-0.361836
0.0045	0.0579658	0.010817	0.0284001	0.0157107	-0.0190697	0.0130576	-0.0500089	0.0101051	-0.0660333	0.0132226	-0.103508	0.0179307	-0.127666	0.00541031	-0.132975	0.0052578	-0.162415	0.0119699	0.130122	0.0143322	0.047805	0.00958951	-0.0505982	0.00695134	-0.127921	0.0110098	-0.194866	0.0128461	-0.249153	0.0205019	-0.306889	0.0245732	-0.324084	0.0227657	-0.360312	0.0336597	0.0908552	0.0185653	0.0557961	0.0136308	-0.0494672	0.0122041	-0.143268	0.021705	-0.245996	0.0200457	-0.309411	0.0419509	-0.380957
0.005	0.059212	0.012074	0.0293308	0.0128332	-0.0186691	0.0158783	-0.052854	0.00766787	-0.0708789	0.0115553	-0.110638	0.0184539	-0.132547	0.00598785	-0.138705	0.00566647	-0.168415	0.0120016	0.138592	0.01782	0.0494719	0.00960562	-0.0531492	0.00753893	-0.132887	0.00997831	-0.203177	0.0142386	-0.258923	0.0225136	-0.315899	0.0271281	-0.330864	0.0247676	-0.368733	0.0318195	0.0993668	0.0157583	0.0567884	0.0150279	-0.0474127	0.0106993	-0.1491	0.0208497	-0.253446	0.0217464	-0.322699	0.0351569	-0.393531
0.0055	0.0589081	0.0169404	0.0315547	0.0116937	-0.0167844	0.0127201	-0.0517273	0.00324882	-0.0752275	0.0114517	-0.116153	0.0128603	-0.140349	0.0105178	-0.147934	0.004497	-0.17388	0.0142256	0.142612	0.0194863	0.051256	0.00742813	-0.0563878	0.0083866	-0.136768	0.00785213	-0.211284	0.0144725	-0.27008	0.0225917	-0.32156	0.0286989	-0.339001	0.0253182	-0.374822	0.0264815	0.106468	0.0149523	0.0542477	0.010837	-0.0458286	0.00799197	-0.154441	0.0222244	-0.261088	0.0259271	-0.336931	0.0271111	-0.402462
0.006	0.0578739	0.0152072	0.0333965	0.0118923	-0.0139108	0.00789757	-0.0516282	0.00335966	-0.0792462	0.0117895	-0.120233	0.007816	-0.147116	0.0141165	-0.157943	0.00902892	-0.180295	0.0164062	0.146965	0.0207932	0.050007	0.00436549	-0.0583624	0.0103907	-0.139888	0.00829832	-0.215653	0.0140768	-0.280558	0.0226276	-0.32561	0.0314772	-0.347294	0.025235	-0.379471	0.0198365	0.106178	0.0151909	0.0525925	0.00724774	-0.0446845	0.00669052	-0.160714	0.0216395	-0.270076	0.0286431	-0.351548	0.0198796	-0.405291
0.0065	0.0598984	0.0102822	0.0318659	0.0124662	-0.0138158	0.00877168	-0.0556907	0.0072733	-0.083335	0.0137691	-0.12028	0.00627139	-0.151976	0.0147477	-0.165114	0.0100769	-0.184629	0.0151244	0.152387	0.0196793	0.0502421	0.00973417	-0.0572839	0.0123269	-0.144084	0.0100724	-0.219463	0.0143684	-0.2869	0.0240327	-0.330111	0.029151	-0.35362	0.023672	-0.383944	0.0170552	0.106507	0.0211301	0.0503369	0.0129802	-0.0469341	0.00760231	-0.167715	0.0192585	-0.275261	0.0278948	-0.35797	0.0251712	-0.409573
0.007	0.065139	0.00735491	0.0311182	0.0129745	-0.0152571	0.0119829	-0.059256	0.00633719	-0.0884367	0.011631	-0.119732	0.00323	-0.155967	0.0150787	-0.170006	0.0111767	-0.187646	0.0115088	0.157969	0.018669	0.0525592	0.0118977	-0.0543974	0.0113351	-0.147518	0.00946768	-0.223816	0.0158008	-0.291384	0.0260272	-0.334522	0.0251956	-0.359408	0.0209339	-0.386752	0.0213667	0.107859	0.0234382	0.0475559	0.0160959	-0.0495106	0.0110484	-0.169485	0.0215266	-0.277238	0.0257864	-0.361617	0.0294432	-0.419049
0.0075	0.0708932	0.00662548	0.0327384	0.0100398	-0.0167692	0.0108246	-0.0610323	0.00691562	-0.0911526	0.0135186	-0.120885	0.00653876	-0.158173	0.0152886	-0.174162	0.0136652	-0.191985	0.013925	0.160189	0.0160284	0.0528495	0.0117685	-0.0521296	0.0100585	-0.148565	0.00747358	-0.22718	0.0156286	-0.294836	0.0264158	-0.338478	0.0200847	-0.362773	0.0188619	-0.388848	0.025624	0.106731	0.0249499	0.0490499	0.0157646	-0.0485451	0.0116215	-0.169803	0.027129	-0.283589	0.0264803	-0.366985	0.0307033	-0.427341
0.008	0.0760323	0.00801378	0.0326781	0.00788793	-0.0191922	0.00660449	-0.0616507	0.00908954	-0.0912884	0.0110146	-0.124035	0.0086934	-0.160309	0.0164388	-0.178847	0.0151699	-0.197028	0.0184267	0.161554	0.0135043	0.0522416	0.00863983	-0.0513193	0.00920729	-0.148771	0.00873612	-0.231143	0.0159886	-0.298789	0.0276128	-0.344082	0.0147792	-0.36376	0.0173435	-0.393979	0.0276947	0.107141	0.0235391	0.0504728	0.0126848	-0.0468968	0.0106563	-0.176518	0.0266148	-0.292094	0.031457	-0.372607	0.0310167	-0.429593
0.0085	0.0769421	0.0100424	0.0301595	0.00786859	-0.0216684	0.0066822	-0.0595279	0.00776717	-0.093856	0.00985235	-0.129518	0.0105574	-0.16413	0.00978678	-0.178996	0.00883705	-0.201387	0.0179557	0.166762	0.0153413	0.0535444	0.00796375	-0.0516247	0.0102446	-0.150825	0.00909883	-0.235153	0.0166584	-0.305807	0.0289011	-0.348525	0.0189109	-0.365386	0.0170634	-0.398989	0.0293073	0.10578	0.0215229	0.0502625	0.0101306	-0.0485887	0.00841428	-0.183394	0.0204606	-0.29592	0.034666	-0.377909	0.0314092	-0.431845
0.009	0.0750211	0.0073639	0.0296767	0.0149874	-0.0228611	0.0094755	-0.0582792	0.00730195	-0.0969208	0.0095771	-0.133118	0.0107774	-0.167756	0.0103479	-0.177788	0.00563391	-0.205333	0.0167164	0.173243	0.0188404	0.0569637	0.0106355	-0.052501	0.0123449	-0.152727	0.00925848	-0.23823	0.0165134	-0.312855	0.0302672	-0.349519	0.0257945	-0.36834	0.0190445	-0.399727	0.0271888	0.105114	0.020018	0.0504636	0.0102024	-0.0514171	0.00722493	-0.183099	0.0200546	-0.299022	0.0326684	-0.381715	0.0302491	-0.43708
0.0095	0.0773279	0.00401952	0.0332629	0.0120195	-0.0217014	0.00852826	-0.0603376	0.00699476	-0.099209	0.00791704	-0.134333	0.0121974	-0.171321	0.00893163	-0.180136	0.00798502	-0.209484	0.0150693	0.17817	0.0221629	0.0593409	0.0100701	-0.0535862	0.0137938	-0.154925	0.00901822	-0.240172	0.0172001	-0.312333	0.0266967	-0.352738	0.0245692	-0.371334	0.0208905	-0.402336	0.024848	0.107939	0.0186928	0.0489081	0.0116996	-0.0524085	0.00910608	-0.181917	0.0237242	-0.303786	0.0304338	-0.38416	0.0314509	-0.442539
0.01	0.084977	0.0122032	0.0349953	0.00832736	-0.019133	0.00608456	-0.0641569	0.00853763	-0.101758	0.00715922	-0.137997	0.0129153	-0.174532	0.00757435	-0.183187	0.0100934	-0.211551	0.00986438	0.179958	0.0254546	0.0602922	0.00715312	-0.0575022	0.0127461	-0.157126	0.0103088	-0.241825	0.0172239	-0.309936	0.0234445	-0.359321	0.0207023	-0.375362	0.0219469	-0.408641	0.0271419	0.111093	0.0164164	0.0466909	0.0137256	-0.0529864	0.0108893	-0.184374	0.0268636	-0.308402	0.0301179	-0.386764	0.0332165	-0.443975
0.0105	0.0881426	0.0227891	0.0344496	0.00694295	-0.0159525	0.00571023	-0.0672902	0.00765868	-0.102555	0.00926019	-0.142539	0.0105251	-0.176004	0.00554552	-0.186685	0.0118048	-0.212834	0.0100299	0.180492	0.0253187	0.0612444	0.00910117	-0.0627487	0.012379	-0.159682	0.0129807	-0.244348	0.0151727	-0.31184	0.022281	-0.364666	0.0218171	-0.37965	0.0228705	-0.412226	0.0294763	0.11107	0.0135241	0.050626	0.00890076	-0.0539935	0.0110207	-0.186664	0.0288563	-0.312585	0.0298036	-0.393893	0.0273422	-0.444354
0.011	0.0852226	0.0195347	0.0356292	0.00590402	-0.014713	0.00755195	-0.0678662	0.00768847	-0.100676	0.00465223	-0.147215	0.00991049	-0.178929	0.00637143	-0.190598	0.0153964	-0.215611	0.00970671	0.180961	0.0226983	0.0627311	0.0138415	-0.0657256	0.0123048	-0.162753	0.0158315	-0.247122	0.0143924	-0.316118	0.0225375	-0.366604	0.0239222	-0.381307	0.0231916	-0.412184	0.0260295	0.110656	0.0132109	0.0554715	0.00318371	-0.0547062	0.0105571	-0.18657	0.0282816	-0.313614	0.0325105	-0.397926	0.0174133	-0.448089
0.0115	0.0871865	0.0116778	0.0382041	0.00371809	-0.0173018	0.00999953	-0.0661098	0.0049595	-0.101883	0.00627209	-0.152267	0.0156242	-0.184329	0.0100893	-0.194243	0.0155481	-0.217955	0.0128071	0.182579	0.0222866	0.0643654	0.0159657	-0.0659141	0.0145578	-0.165876	0.0164105	-0.249905	0.0162164	-0.319321	0.0224511	-0.368004	0.0249004	-0.382599	0.0240192	-0.4133	0.0210563	0.114667	0.0145476	0.0527865	0.00534573	-0.0533795	0.00974533	-0.18611	0.0264634	-0.311506	0.0354048	-0.394557	0.0185805	-0.452004
0.012	0.0945666	0.0132143	0.0384251	0.00369996	-0.0191907	0.00620436	-0.0666197	0.00411619	-0.108074	0.00717675	-0.152194	0.0195545	-0.187868	0.0118425	-0.196046	0.0158371	-0.218475	0.0139131	0.182123	0.0237478	0.0647336	0.013316	-0.0647418	0.0159761	-0.16823	0.0162026	-0.253052	0.0184024	-0.320471	0.0207203	-0.368469	0.0229369	-0.383423	0.0215949	-0.417238	0.0207535	0.11718	0.0175123	0.0481003	0.0103305	-0.0505307	0.00896816	-0.191115	0.0239116	-0.310122	0.033988	-0.395056	0.0267826	-0.452771
0.0125	0.099265	0.0178029	0.0357956	0.00491727	-0.0194026	0.00406612	-0.0716441	0.00539892	-0.111083	0.010405	-0.148028	0.0164765	-0.184412	0.0100689	-0.199516	0.017127	-0.218103	0.0138315	0.181105	0.0257178	0.065311	0.0124007	-0.0632898	0.0113515	-0.169895	0.015838	-0.255336	0.0177585	-0.320029	0.0196474	-0.368987	0.0217619	-0.382836	0.0190659	-0.420893	0.0225882	0.114393	0.017488	0.0490677	0.00833649	-0.0492522	0.00943987	-0.197473	0.0212831	-0.3115	0.0317987	-0.400574	0.0282261	-0.454388
0.013	0.0978373	0.0177493	0.0344033	0.00716265	-0.0230958	0.00858359	-0.0743067	0.00818498	-0.111074	0.00405834	-0.14723	0.0129113	-0.181415	0.0111735	-0.206389	0.0176292	-0.219277	0.0139018	0.182697	0.0238138	0.0661349	0.0115254	-0.0641555	0.00716667	-0.170644	0.0142374	-0.256721	0.0178846	-0.323033	0.0207549	-0.373042	0.024916	-0.384019	0.0198536	-0.422398	0.0250389	0.112179	0.0182913	0.0531771	0.0108997	-0.0482938	0.0100759	-0.198182	0.02209	-0.314771	0.0292514	-0.406274	0.027283	-0.456762
0.0135	0.092831	0.016719	0.0339328	0.0057189	-0.026863	0.00851456	-0.0722793	0.00684841	-0.114535	0.00698209	-0.150088	0.00715624	-0.186323	0.00988647	-0.208667	0.0139643	-0.223061	0.0122873	0.184889	0.0223447	0.0676079	0.00934724	-0.0675294	0.00777887	-0.170592	0.0125825	-0.2573	0.0178942	-0.327047	0.0242792	-0.377362	0.0285519	-0.38933	0.0222917	-0.424498	0.030087	0.116526	0.019801	0.0513328	0.00894529	-0.048344	0.0111749	-0.196242	0.0249816	-0.319103	0.0265554	-0.411191	0.0269107	-0.457425
0.014	0.0887114	0.0150636	0.0335829	0.00601517	-0.0262669	0.00782861	-0.0720065	0.00728139	-0.119028	0.00510308	-0.154031	0.0059595	-0.190587	0.0148672	-0.208314	0.011298	-0.224715	0.00968603	0.186503	0.0219366	0.068706	0.00924672	-0.0693259	0.00918205	-0.168853	0.0108576	-0.259194	0.0195062	-0.326794	0.0265654	-0.377963	0.027326	-0.394243	0.0232753	-0.424818	0.0332724	0.123265	0.0150227	0.0459919	0.00908044	-0.051156	0.0116786	-0.194516	0.0248148	-0.323131	0.0262702	-0.412381	0.0238355	-0.458671
0.0145	0.0900303	0.0107333	0.0358685	0.00606652	-0.0251793	0.00856267	-0.0737209	0.0027854	-0.120332	0.00515914	-0.159244	0.0120731	-0.190414	0.00889137	-0.207878	0.0101872	-0.224322	0.0158959	0.187504	0.0227427	0.0667085	0.0069146	-0.0663705	0.00711035	-0.167274	0.0118762	-0.262079	0.0184559	-0.327137	0.0294437	-0.379333	0.0244447	-0.395822	0.022465	-0.422826	0.0296999	0.12118	0.011941	0.0470907	0.0140796	-0.053701	0.0104064	-0.194962	0.0230606	-0.325195	0.025806	-0.410187	0.0254632	-0.461897
0.015	0.0949026	0.00849816	0.0384173	0.00683692	-0.0253332	0.00825216	-0.0738638	0.00425837	-0.121412	0.00593986	-0.162824	0.0152474	-0.191517	0.00367648	-0.206481	0.010582	-0.227309	0.0253024	0.190396	0.0237899	0.0670867	0.00620232	-0.0635196	0.00792003	-0.170474	0.0101089	-0.263967	0.0185865	-0.329981	0.0278081	-0.380998	0.0232281	-0.397207	0.0222694	-0.423714	0.0260077	0.114481	0.0135364	0.0514703	0.0116336	-0.0547865	0.00940502	-0.198737	0.0246346	-0.325217	0.026165	-0.408374	0.0303379	-0.46406
0.0155	0.0955419	0.00874123	0.0378122	0.00275325	-0.0243301	0.00833096	-0.0736496	0.00454726	-0.123459	0.0110747	-0.162906	0.0113048	-0.195653	0.00354611	-0.210497	0.0142378	-0.233608	0.0270255	0.194083	0.025104	0.0704896	0.0118532	-0.0648719	0.0105867	-0.173832	0.0108585	-0.264522	0.0190998	-0.334339	0.0263035	-0.380972	0.0228269	-0.399805	0.0219386	-0.426454	0.0267878	0.114241	0.015581	0.0531266	0.00563329	-0.0566987	0.00978595	-0.202564	0.0257295	-0.32418	0.0286137	-0.411299	0.0269165	-0.464096
0.016	0.0946868	0.0127024	0.0388648	0.00648141	-0.0192378	0.0123496	-0.0735011	0.00947494	-0.121972	0.0075883	-0.162783	0.00945004	-0.200343	0.00438598	-0.216046	0.0182949	-0.240679	0.0258839	0.196409	0.0241866	0.0726589	0.0156136	-0.0659815	0.013086	-0.17474	0.01222	-0.265043	0.019504	-0.335079	0.0219326	-0.38175	0.0220158	-0.402643	0.0214149	-0.428273	0.0267352	0.114675	0.019983	0.0546861	0.00250435	-0.0601629	0.0117715	-0.203024	0.0258213	-0.323779	0.0285969	-0.416171	0.0210769	-0.464639
0.0165	0.0966448	0.0196807	0.0414301	0.00612382	-0.0158639	0.0107132	-0.0761394	0.0181636	-0.120404	0.00415272	-0.164484	0.0105533	-0.20046	0.00690104	-0.214657	0.0149243	-0.243726	0.0249537	0.197087	0.0216977	0.0729385	0.0147661	-0.0666126	0.0110314	-0.174044	0.0142595	-0.26617	0.0183866	-0.332324	0.0178575	-0.382807	0.0224638	-0.404439	0.0224819	-0.429089	0.0242192	0.112333	0.0225822	0.0562815	0.00416805	-0.0611182	0.0134517	-0.20079	0.0254521	-0.325986	0.0270638	-0.415768	0.0236561	-0.466174
0.017	0.0966393	0.0165767	0.0391675	0.00447535	-0.0204283	0.00310218	-0.0804095	0.0254003	-0.124081	0.00459963	-0.166883	0.0110192	-0.198077	0.0115854	-0.210592	0.010991	-0.238921	0.0181947	0.19765	0.0212478	0.0739052	0.012915	-0.0677399	0.00892627	-0.174466	0.0156636	-0.268483	0.0159837	-0.330679	0.0181016	-0.384037	0.0240878	-0.403449	0.0260148	-0.429409	0.0241579	0.112882	0.0209214	0.0561305	0.00567959	-0.0602203	0.012577	-0.197727	0.0273566	-0.328934	0.0288498	-0.412605	0.0279308	-0.466247
0.0175	0.0966396	0.00710184	0.0374346	0.00714464	-0.0238097	0.0059866	-0.0818716	0.0181003	-0.12748	0.00839753	-0.169292	0.0120364	-0.201417	0.0130845	-0.210467	0.0121025	-0.235162	0.0132938	0.199967	0.0235136	0.0744989	0.0121397	-0.067919	0.00554188	-0.175679	0.0171605	-0.268266	0.0162205	-0.331392	0.0203454	-0.385465	0.0253289	-0.402386	0.0272576	-0.431398	0.0271144	0.115294	0.0205424	0.0539806	0.00517718	-0.0606647	0.00959201	-0.195501	0.0306459	-0.329923	0.0325691	-0.412573	0.0275982	-0.465882
0.018	0.0994368	0.00597675	0.042043	0.00630241	-0.021351	0.00532159	-0.0823322	0.0132832	-0.129262	0.00737133	-0.171679	0.0122657	-0.206854	0.0128889	-0.213068	0.012604	-0.237658	0.0127319	0.203601	0.0248252	0.072977	0.011819	-0.0671727	0.00318653	-0.177442	0.0174983	-0.266891	0.0180395	-0.333209	0.0221297	-0.385545	0.0258194	-0.404865	0.0258557	-0.434762	0.0273752	0.115911	0.0233144	0.0510775	0.00410627	-0.0583921	0.0102675	-0.197675	0.0289473	-0.33106	0.0317304	-0.416984	0.0279243	-0.467743
0.0185	0.101935	0.00799402	0.0437095	0.0111496	-0.020648	0.00778803	-0.0815272	0.0100052	-0.130643	0.0092415	-0.172028	0.0103085	-0.210072	0.0134012	-0.214953	0.0100369	-0.240687	0.0154087	0.207619	0.0240053	0.0713784	0.0118391	-0.0661211	0.0066922	-0.179379	0.0171979	-0.268739	0.0177593	-0.337058	0.0236726	-0.386053	0.0251171	-0.40721	0.0241592	-0.435825	0.024893	0.115053	0.0223122	0.0493561	0.00532527	-0.0544516	0.013859	-0.202805	0.0218551	-0.334256	0.0267345	-0.42302	0.0292202	-0.471307
0.019	0.103011	0.00558132	0.0390687	0.00921412	-0.0258676	0.0108776	-0.0806619	0.00720817	-0.128992	0.00716891	-0.171019	0.00989393	-0.212417	0.0146695	-0.216445	0.007447	-0.243687	0.0193756	0.20968	0.024107	0.0712989	0.0116183	-0.0670435	0.00860285	-0.179995	0.0152314	-0.269497	0.0183623	-0.340893	0.0257968	-0.387114	0.0240034	-0.406668	0.0234394	-0.433703	0.0227398	0.116077	0.0198357	0.0503232	0.00689464	-0.0512817	0.0164485	-0.204994	0.0189553	-0.333871	0.0259865	-0.425542	0.0274278	-0.472912
0.0195	0.103535	0.0051095	0.035085	0.011597	-0.0294523	0.0144976	-0.0822666	0.0114315	-0.128591	0.0055778	-0.172124	0.0110992	-0.209862	0.0104845	-0.214234	0.00405388	-0.246219	0.0229801	0.208692	0.0217505	0.0715954	0.0114498	-0.0685398	0.011614	-0.179684	0.0152783	-0.267403	0.0203675	-0.340305	0.0251833	-0.387571	0.0208475	-0.406181	0.0250043	-0.431111	0.0222991	0.118785	0.0161088	0.0530779	0.00943268	-0.0483635	0.0183317	-0.204116	0.0205884	-0.330449	0.0304862	-0.423944	0.0266045	-0.473943
0.02	0.103491	0.00840995	0.032324	0.010598	-0.0267753	0.0107875	-0.0855034	0.0178462	-0.131039	0.00789458	-0.174557	0.0107629	-0.206677	0.00752113	-0.211142	0.00482897	-0.246305	0.0215639	0.209841	0.0186939	0.0708382	0.0109968	-0.0702575	0.0153903	-0.179714	0.0163025	-0.265435	0.0188611	-0.338798	0.0267745	-0.388666	0.0189807	-0.408795	0.0254597	-0.432276	0.0220927	0.120544	0.0136894	0.0536837	0.0104481	-0.0478484	0.0174021	-0.202782	0.0222045	-0.33109	0.0333119	-0.42169	0.0262241	-0.477419
0.0205	0.102642	0.00944073	0.033234	0.00744724	-0.0263566	0.00998926	-0.088173	0.0123114	-0.133628	0.0114808	-0.174371	0.00925141	-0.205979	0.00671751	-0.21506	0.00157568	-0.245343	0.0224417	0.211751	0.0171154	0.071603	0.0133604	-0.0718504	0.0143353	-0.179498	0.0128303	-0.266192	0.0166601	-0.339922	0.0261763	-0.391366	0.0221384	-0.411349	0.025559	-0.43704	0.0228145	0.119117	0.0133223	0.0530611	0.00965438	-0.0502342	0.0152439	-0.200345	0.0258321	-0.332995	0.0347671	-0.420084	0.0279336	-0.478721
0.021	0.103228	0.00987357	0.036452	0.00867655	-0.029819	0.00835635	-0.0885846	0.00823424	-0.134818	0.00728077	-0.173203	0.0113344	-0.20583	0.00589105	-0.218219	0.00959754	-0.243044	0.024858	0.210298	0.0182552	0.0731059	0.0164503	-0.0683077	0.00981498	-0.179636	0.00952439	-0.268611	0.0178322	-0.342777	0.0252363	-0.391631	0.0254343	-0.409993	0.0262406	-0.439005	0.0256543	0.115754	0.0159605	0.0528536	0.00995472	-0.0537737	0.0139018	-0.199638	0.0289522	-0.334566	0.0333668	-0.421788	0.0329867	-0.475939
0.0215	0.107154	0.0122209	0.0360395	0.00789089	-0.0316787	0.00761831	-0.0869263	0.00923984	-0.135616	0.0038519	-0.179072	0.019564	-0.20756	0.0085764	-0.217903	0.0156478	-0.242784	0.0232716	0.210355	0.0208071	0.0725385	0.0157557	-0.0657599	0.00621547	-0.182653	0.00832892	-0.27128	0.0199735	-0.342659	0.0231492	-0.392129	0.0278865	-0.408648	0.0270929	-0.438344	0.024405	0.115371	0.0195566	0.052247	0.00851977	-0.0554445	0.0123496	-0.202956	0.0260521	-0.338568	0.0275242	-0.425448	0.0355849	-0.473599
0.022	0.110699	0.0121528	0.035509	0.00564244	-0.0316622	0.0078583	-0.0865244	0.00947673	-0.137469	0.00518541	-0.185187	0.0255934	-0.208797	0.0137872	-0.218926	0.0188144	-0.242475	0.0175066	0.212514	0.0251556	0.0717697	0.012685	-0.0670598	0.00743454	-0.185769	0.00951908	-0.272399	0.0188392	-0.340674	0.020624	-0.393566	0.0304594	-0.41055	0.0272277	-0.440944	0.0245082	0.119067	0.0185581	0.0520087	0.00782101	-0.0558085	0.00974518	-0.204863	0.0238388	-0.344097	0.0228783	-0.425852	0.0334042	-0.474184
0.0225	0.110653	0.0103456	0.0381883	0.00568195	-0.0312564	0.00884353	-0.0889444	0.00558636	-0.139013	0.00735167	-0.181768	0.017899	-0.211316	0.0105147	-0.217286	0.0170497	-0.239942	0.0141133	0.213145	0.0269255	0.0716913	0.0105504	-0.0686436	0.00552776	-0.184462	0.00926227	-0.271561	0.0149133	-0.341328	0.0192335	-0.392894	0.0297659	-0.412294	0.0286284	-0.442233	0.0259966	0.120171	0.0148619	0.0522837	0.00823515	-0.0565898	0.00880728	-0.2052	0.0244515	-0.34856	0.020607	-0.427028	0.0311415	-0.477326
0.023	0.110137	0.00973854	0.0410481	0.00913926	-0.0286503	0.00860527	-0.0905951	0.00328326	-0.138117	0.00498531	-0.1796	0.0102529	-0.216231	0.0105759	-0.21696	0.0168583	-0.237144	0.0121023	0.211959	0.025513	0.0713509	0.0092281	-0.0703518	0.00755669	-0.181617	0.0105103	-0.271667	0.013667	-0.343733	0.0184328	-0.392299	0.0243782	-0.41024	0.0256678	-0.439393	0.0241114	0.117522	0.0153927	0.0521961	0.0082578	-0.0587996	0.0117474	-0.206581	0.0250842	-0.347989	0.01874	-0.429139	0.0282243	-0.479922
0.0235	0.109071	0.0109088	0.0395832	0.0112485	-0.0244772	0.00887461	-0.0927589	0.00713517	-0.135095	0.00564959	-0.181576	0.00931494	-0.217171	0.00716398	-0.223399	0.013526	-0.235249	0.0125987	0.211424	0.0250709	0.0709278	0.00882194	-0.0713576	0.0102468	-0.180805	0.00877368	-0.273489	0.0171211	-0.34624	0.0187958	-0.392821	0.0223084	-0.406398	0.0225248	-0.438499	0.021883	0.1173	0.0182581	0.0507832	0.00668966	-0.0591544	0.0156634	-0.206637	0.0245934	-0.344749	0.0211889	-0.429516	0.025632	-0.48164
0.024	0.106606	0.00866386	0.0389986	0.00934523	-0.0205763	0.0101033	-0.0956812	0.0117391	-0.135855	0.00572057	-0.180908	0.00977019	-0.214707	0.00676429	-0.227041	0.0128483	-0.236668	0.0170799	0.214105	0.0241678	0.0712965	0.0113299	-0.0712165	0.0110806	-0.182403	0.00975056	-0.274563	0.0194699	-0.350057	0.0252311	-0.394924	0.0247188	-0.407043	0.0224879	-0.441128	0.0205744	0.118372	0.0216209	0.0501296	0.00609497	-0.0554805	0.0145245	-0.205831	0.0230957	-0.343318	0.0257965	-0.430982	0.0250281	-0.483455
0.0245	0.105244	0.00597988	0.042937	0.00902254	-0.0192272	0.0114721	-0.094739	0.0125031	-0.140096	0.00496212	-0.183275	0.016138	-0.216186	0.00973059	-0.22414	0.0107552	-0.240851	0.0178712	0.21706	0.0226594	0.0720246	0.0151243	-0.0702576	0.00858204	-0.184566	0.013011	-0.274511	0.0169377	-0.353641	0.0299577	-0.397831	0.0267972	-0.411424	0.0235697	-0.44279	0.019864	0.117258	0.0225485	0.05139	0.00517075	-0.0548735	0.0126341	-0.205654	0.0215607	-0.340986	0.0316866	-0.432855	0.0272327	-0.483168
0.025	0.105867	0.00537677	0.0446659	0.0070432	-0.0229009	0.0103418	-0.0928218	0.0142483	-0.140609	0.00447017	-0.18784	0.0201529	-0.218961	0.0131891	-0.220102	0.00838735	-0.247962	0.0164288	0.217831	0.0204118	0.072537	0.0148679	-0.0715704	0.00667653	-0.18612	0.015217	-0.273972	0.0152444	-0.352714	0.0246768	-0.399419	0.0259511	-0.415643	0.0239678	-0.441776	0.0212648	0.116496	0.0221743	0.0508925	0.00815195	-0.0538781	0.0113465	-0.206414	0.0213784	-0.339322	0.0345263	-0.433414	0.0311201	-0.484356
0.0255	0.1071	0.00743211	0.0436338	0.00826534	-0.0266689	0.0154548	-0.0888356	0.00660873	-0.138084	0.00708683	-0.187472	0.0147465	-0.21705	0.00954649	-0.220734	0.00981759	-0.252572	0.0178308	0.217876	0.019345	0.0745157	0.0127903	-0.0731617	0.00805481	-0.188349	0.0159015	-0.274859	0.0157017	-0.350041	0.0245739	-0.400061	0.0245704	-0.418649	0.0238811	-0.440407	0.0243847	0.118546	0.0183064	0.0512247	0.0113061	-0.0490977	0.0125598	-0.207687	0.0225671	-0.340921	0.0320878	-0.431964	0.0310556	-0.48829
0.026	0.108235	0.0116631	0.0418318	0.0106602	-0.0274496	0.00783518	-0.0847398	0.00955517	-0.136975	0.00912316	-0.186782	0.0107053	-0.215814	0.00692293	-0.225688	0.0102986	-0.250786	0.016699	0.216747	0.0198263	0.0747047	0.00985534	-0.0720661	0.0108706	-0.192059	0.0186492	-0.276806	0.0169022	-0.348208	0.0227989	-0.399121	0.0210608	-0.419557	0.0255405	-0.438768	0.0252022	0.120737	0.0150637	0.0545151	0.0077945	-0.0480219	0.0144248	-0.208213	0.0230727	-0.341604	0.0303641	-0.430215	0.0273982	-0.488166
0.0265	0.110433	0.0165137	0.0402845	0.0128129	-0.0273289	0.00277596	-0.0858553	0.00938481	-0.138192	0.0102715	-0.186303	0.0103308	-0.221135	0.013402	-0.228404	0.0102133	-0.248758	0.0167174	0.214677	0.0212815	0.0722743	0.00664575	-0.0703349	0.0124242	-0.194459	0.0236653	-0.27808	0.0170511	-0.346978	0.0209849	-0.396473	0.017942	-0.418957	0.0275532	-0.438377	0.0238704	0.119703	0.0151191	0.0542134	0.00573555	-0.0499588	0.0147829	-0.208783	0.0216835	-0.340946	0.0309145	-0.429748	0.0238568	-0.485055
0.027	0.113753	0.0194224	0.0394311	0.0113873	-0.029297	0.0087435	-0.0873773	0.00997526	-0.139878	0.00572041	-0.185091	0.0115817	-0.224279	0.0231313	-0.228268	0.00995886	-0.249693	0.0188049	0.213478	0.0227428	0.072079	0.00596855	-0.0696855	0.0119645	-0.19153	0.0237928	-0.278663	0.0169419	-0.34963	0.0248104	-0.395842	0.020862	-0.41716	0.0283827	-0.440169	0.0237999	0.117031	0.0175964	0.0497084	0.00866266	-0.0549652	0.0121294	-0.209034	0.0205332	-0.340638	0.0315716	-0.43129	0.0226389	-0.486364
0.0275	0.114586	0.0199884	0.0392912	0.0102968	-0.0321482	0.0137248	-0.0877527	0.00536513	-0.140498	0.00695985	-0.185923	0.0138019	-0.22289	0.0222774	-0.227791	0.0130568	-0.251083	0.0208902	0.213265	0.0223859	0.0731889	0.00850026	-0.0676062	0.00977932	-0.189822	0.0229579	-0.277489	0.0158978	-0.352463	0.0294012	-0.397311	0.025357	-0.413602	0.0230251	-0.440848	0.024675	0.117179	0.0195117	0.0481536	0.0123509	-0.0601679	0.0132464	-0.210198	0.0190641	-0.34116	0.0302291	-0.43338	0.0246573	-0.488989
0.028	0.114379	0.020047	0.0414386	0.00897299	-0.0356374	0.0117313	-0.0890674	0.00589161	-0.140054	0.00926612	-0.187421	0.0157785	-0.224492	0.016463	-0.228471	0.01623	-0.248844	0.0145151	0.21418	0.0217185	0.072722	0.012053	-0.0659942	0.00980324	-0.189583	0.0188087	-0.276375	0.0143552	-0.352504	0.0288888	-0.399346	0.0274862	-0.413176	0.0169564	-0.440452	0.0234965	0.120421	0.0201885	0.0491344	0.0120402	-0.0605465	0.0109072	-0.212232	0.0195506	-0.341495	0.0282333	-0.433562	0.0283069	-0.48967
0.0285	0.117597	0.0148596	0.0440831	0.00661255	-0.0360852	0.0147148	-0.0930414	0.00912318	-0.138539	0.0101429	-0.187602	0.012655	-0.224014	0.0109905	-0.227521	0.0176622	-0.247361	0.0134756	0.216998	0.0237026	0.0720357	0.0128277	-0.0677005	0.00876009	-0.190064	0.0142214	-0.276602	0.012245	-0.351182	0.0271843	-0.401122	0.0277608	-0.417081	0.017955	-0.442693	0.0241224	0.123994	0.0156463	0.0476732	0.0113559	-0.0588257	0.0140393	-0.20895	0.023197	-0.34122	0.0279121	-0.436451	0.0287398	-0.488989
0.029	0.118548	0.0121319	0.047087	0.00945729	-0.0280948	0.0139446	-0.0953636	0.010644	-0.138632	0.0157869	-0.187799	0.0112258	-0.219756	0.00761443	-0.226252	0.0182539	-0.252833	0.0166944	0.21944	0.0254558	0.0719897	0.0116813	-0.0693389	0.00723501	-0.189591	0.0113286	-0.27705	0.0108476	-0.346919	0.023216	-0.400139	0.0273385	-0.417988	0.022709	-0.44559	0.0258642	0.123039	0.0143573	0.0461703	0.013077	-0.0537195	0.0138421	-0.205464	0.0272558	-0.343494	0.0287105	-0.441032	0.0240298	-0.487578
0.0295	0.113104	0.00948806	0.0495007	0.0146544	-0.0240487	0.0107201	-0.0933096	0.00802753	-0.140313	0.0228415	-0.188559	0.00371722	-0.220242	0.00981145	-0.228457	0.0148358	-0.256937	0.0199837	0.21864	0.0260513	0.0726802	0.0102788	-0.0707984	0.00787842	-0.189198	0.0118079	-0.27896	0.0105835	-0.342804	0.0181426	-0.399715	0.0249023	-0.416572	0.0226108	-0.445572	0.0259679	0.117196	0.0227979	0.045743	0.0162461	-0.0502386	0.013087	-0.207538	0.0277451	-0.347699	0.0269095	-0.441716	0.0216707	-0.488568
0.03	0.109601	0.0109641	0.0472686	0.0110382	-0.0293856	0.00815166	-0.0924807	0.0118359	-0.142561	0.0190459	-0.188181	0.0106002	-0.224882	0.0131231	-0.22927	0.0109705	-0.252089	0.0136731	0.217617	0.0287103	0.0741956	0.00971524	-0.0731187	0.00994716	-0.189646	0.0113045	-0.280238	0.0135288	-0.344697	0.0144249	-0.40094	0.021504	-0.416397	0.0192917	-0.442428	0.0255542	0.114635	0.0264596	0.0457533	0.0197559	-0.0524766	0.0128562	-0.209382	0.0264167	-0.34863	0.0236305	-0.440677	0.0246209	-0.489495
0.0305	0.113334	0.00318924	0.0430289	0.00913097	-0.032402	0.00947527	-0.0909555	0.00811238	-0.144995	0.0136222	-0.188577	0.00803009	-0.225801	0.0120689	-0.230788	0.00774043	-0.247932	0.0100051	0.219543	0.0292261	0.075178	0.0139501	-0.0719169	0.0112198	-0.188528	0.00930048	-0.279169	0.0156468	-0.350213	0.0162175	-0.399352	0.0181053	-0.418362	0.0182735	-0.440446	0.0249678	0.117314	0.0213486	0.04905	0.0169233	-0.0552628	0.0129813	-0.21196	0.0201793	-0.346325	0.0245397	-0.440814	0.0271198	-0.48948
0.031	0.11791	0.00724512	0.0409823	0.00723169	-0.0301287	0.00978634	-0.0878388	0.00486405	-0.143732	0.0106489	-0.190139	0.0127021	-0.2233	0.0122674	-0.235377	0.00770353	-0.250419	0.0106694	0.22252	0.0277297	0.0751708	0.0186843	-0.0679058	0.00936273	-0.18937	0.0101179	-0.280364	0.0164904	-0.352412	0.020645	-0.397764	0.0167584	-0.420333	0.0208877	-0.441598	0.0232095	0.119493	0.0188938	0.0549573	0.00915942	-0.0590123	0.00927793	-0.215232	0.0175498	-0.347366	0.0281126	-0.440659	0.0256238	-0.490416
0.0315	0.119528	0.00821617	0.0404545	0.00588674	-0.0285223	0.0100673	-0.0870992	0.00682471	-0.142543	0.00537201	-0.193413	0.0121338	-0.222661	0.0132159	-0.236139	0.0113868	-0.252078	0.0152728	0.222777	0.0227056	0.0693792	0.011516	-0.067479	0.00583822	-0.191863	0.0136295	-0.281417	0.0180796	-0.350821	0.0213679	-0.402657	0.0229782	-0.420794	0.0226476	-0.442674	0.023134	0.117324	0.020592	0.0573221	0.00473965	-0.0615935	0.00932088	-0.215232	0.0194797	-0.34983	0.0311763	-0.439225	0.0235677	-0.489998
0.032	0.116464	0.0150563	0.0413118	0.0109176	-0.0284511	0.00882436	-0.088435	0.0113542	-0.147538	0.00635518	-0.194506	0.0145158	-0.223554	0.0128862	-0.234084	0.0148505	-0.252491	0.0163984	0.221452	0.0218154	0.0646447	0.00661687	-0.0687255	0.00799106	-0.191609	0.0165992	-0.281374	0.0195301	-0.350029	0.0212227	-0.407571	0.0309086	-0.419386	0.0219816	-0.444854	0.0271325	0.113961	0.0224007	0.0552211	0.00573196	-0.0604952	0.0103539	-0.21381	0.0195074	-0.349137	0.0312183	-0.43925	0.022894	-0.489964
0.0325	0.109399	0.0140525	0.0415889	0.0165593	-0.0296569	0.00811116	-0.0919893	0.0132248	-0.15285	0.00910117	-0.193359	0.0176687	-0.223714	0.0112678	-0.234508	0.0148677	-0.255136	0.0159113	0.220689	0.0229821	0.0671758	0.00605861	-0.0676863	0.0125036	-0.189887	0.0146253	-0.282993	0.0209498	-0.349816	0.0201446	-0.405822	0.0285868	-0.417897	0.0221729	-0.445893	0.0290023	0.113113	0.023562	0.0542815	0.00888849	-0.0582134	0.0117298	-0.209982	0.0219543	-0.348114	0.0306202	-0.440892	0.023616	-0.493409
0.033	0.108374	0.0106495	0.0397688	0.012949	-0.0288889	0.00479324	-0.0948738	0.0153112	-0.154582	0.011856	-0.195115	0.0175914	-0.223569	0.0110926	-0.234599	0.0140882	-0.258534	0.0145337	0.220894	0.0224504	0.0712904	0.00823665	-0.0660495	0.0114036	-0.190013	0.0136337	-0.282742	0.0184062	-0.349741	0.0202202	-0.401415	0.0253964	-0.417205	0.0227642	-0.445611	0.0276578	0.114212	0.0239188	0.0582018	0.00698862	-0.0555043	0.0137359	-0.206778	0.0277775	-0.347993	0.0285205	-0.441419	0.0263965	-0.49633
0.0335	0.111987	0.0116946	0.0412616	0.00771052	-0.0268608	0.00497645	-0.0943679	0.016064	-0.154813	0.0144679	-0.195947	0.0143599	-0.224949	0.012923	-0.233988	0.0154282	-0.259627	0.0151431	0.222101	0.0229653	0.0739777	0.0102604	-0.0672177	0.00846388	-0.190767	0.0155136	-0.281044	0.0158495	-0.350021	0.0206764	-0.398877	0.0235057	-0.416945	0.0235126	-0.447457	0.0264274	0.117854	0.0209958	0.0613932	0.0125158	-0.054573	0.0172435	-0.205847	0.0278793	-0.348003	0.0291713	-0.441917	0.027641	-0.497918
0.034	0.113083	0.0140542	0.0457596	0.00758783	-0.0270338	0.00601743	-0.0928296	0.0172959	-0.153667	0.0122182	-0.194663	0.0125665	-0.228016	0.0123684	-0.236146	0.016289	-0.258258	0.0183062	0.222863	0.0249416	0.0763992	0.0115331	-0.0697781	0.00689299	-0.19136	0.0188482	-0.281231	0.0143337	-0.350486	0.0190725	-0.400802	0.0207244	-0.417996	0.0258238	-0.44974	0.0250089	0.121304	0.0181945	0.058438	0.0142458	-0.0570158	0.0136411	-0.205326	0.0270132	-0.349098	0.0316696	-0.44526	0.0244433	-0.498155
0.0345	0.114342	0.00831255	0.0474574	0.0113045	-0.0271513	0.00901341	-0.0929287	0.0126176	-0.153041	0.0151183	-0.19453	0.014673	-0.229026	0.0115349	-0.23856	0.0136278	-0.257507	0.0215524	0.224379	0.0251308	0.0775868	0.0117822	-0.0698627	0.00755837	-0.19374	0.0160927	-0.284076	0.0145209	-0.351085	0.0181596	-0.402683	0.0190793	-0.419774	0.0280298	-0.449684	0.0241662	0.122129	0.0173096	0.0547537	0.00955995	-0.0594175	0.0115646	-0.208892	0.0260601	-0.351631	0.0305851	-0.448877	0.0232056	-0.493183
0.035	0.118576	0.00630548	0.0502772	0.0117806	-0.0282204	0.00865701	-0.0945083	0.0068792	-0.153406	0.0164582	-0.1961	0.0169921	-0.227542	0.0115008	-0.239649	0.0154693	-0.255367	0.0188611	0.227481	0.0236745	0.0765975	0.0106129	-0.0679744	0.00725767	-0.196327	0.0146495	-0.285424	0.0143286	-0.351606	0.0209559	-0.40362	0.0198596	-0.419022	0.0266213	-0.448796	0.024486	0.121811	0.0174794	0.0556308	0.00877013	-0.0600326	0.0129209	-0.213139	0.0252696	-0.352142	0.0257167	-0.448	0.0263241	-0.4903
0.0355	0.125928	0.0144771	0.052032	0.0121351	-0.031056	0.00890833	-0.0972982	0.00616063	-0.154315	0.012352	-0.195548	0.0153102	-0.226332	0.0118349	-0.240183	0.0187728	-0.253861	0.0137499	0.22888	0.0239411	0.0755402	0.00841807	-0.0677324	0.00495561	-0.193812	0.0161844	-0.284002	0.013052	-0.352917	0.0217693	-0.404336	0.0210289	-0.417606	0.0248756	-0.447524	0.0236247	0.121559	0.0174386	0.0569275	0.0105888	-0.0607405	0.0136512	-0.216202	0.0233344	-0.35377	0.0212332	-0.445287	0.02786	-0.497071
0.036	0.126831	0.021094	0.0480667	0.016559	-0.034591	0.00986429	-0.0984728	0.00818418	-0.15341	0.00765978	-0.195204	0.0130404	-0.225394	0.0120343	-0.239946	0.0166107	-0.258554	0.0132969	0.228125	0.0240122	0.0761913	0.00819359	-0.0690815	0.00490294	-0.190541	0.0168975	-0.28286	0.0136232	-0.356383	0.0163919	-0.403495	0.0207884	-0.418845	0.0223517	-0.447155	0.0246477	0.121209	0.0184683	0.0576883	0.0149491	-0.0589176	0.00927181	-0.217975	0.022379	-0.356995	0.0200735	-0.445651	0.0257475	-0.503798
0.0365	0.118918	0.0161834	0.0466333	0.020454	-0.0363322	0.0104415	-0.0965496	0.00541016	-0.149425	0.00512221	-0.199415	0.0112241	-0.226586	0.0120472	-0.24039	0.01567	-0.261654	0.0183381	0.226875	0.0258197	0.0778551	0.0071658	-0.0693899	0.00431684	-0.192315	0.0147749	-0.285605	0.015872	-0.359192	0.0127761	-0.403007	0.0209137	-0.421089	0.0206913	-0.448159	0.0289875	0.118374	0.0240561	0.0608721	0.0177432	-0.055768	0.00735004	-0.213536	0.0241069	-0.354455	0.0262428	-0.447605	0.0248092	-0.503539
0.037	0.115266	0.0101658	0.048182	0.0132132	-0.0312488	0.00661695	-0.0954506	0.011014	-0.148861	0.00879803	-0.20225	0.0118946	-0.23135	0.0105147	-0.242931	0.01757	-0.256104	0.0190894	0.226594	0.0272019	0.0798144	0.0131232	-0.0699664	0.00584408	-0.195369	0.0138573	-0.289135	0.0172609	-0.359058	0.0165365	-0.403316	0.021206	-0.421632	0.0214014	-0.448994	0.0312757	0.11713	0.0289337	0.0592984	0.00986183	-0.0558169	0.00975248	-0.208433	0.0250306	-0.35102	0.0303905	-0.447522	0.0256004	-0.500878
0.0375	0.118167	0.0122371	0.0475315	0.00882872	-0.0241529	0.00882612	-0.0914401	0.01023	-0.152641	0.014564	-0.202046	0.0132241	-0.233735	0.0103691	-0.243762	0.0189135	-0.252528	0.0192486	0.227706	0.0270535	0.0805275	0.0208583	-0.0708814	0.00860211	-0.193816	0.0143352	-0.286719	0.0138534	-0.358907	0.0225096	-0.402951	0.021232	-0.421377	0.0235061	-0.449483	0.0292979	0.119917	0.0268413	0.0545717	0.00510837	-0.0564225	0.0137631	-0.209447	0.0228375	-0.350869	0.0286293	-0.446894	0.0251385	-0.497665
0.038	0.121843	0.0126565	0.046152	0.00897735	-0.0225622	0.00256616	-0.0855069	0.00698672	-0.155661	0.0147932	-0.200967	0.0139926	-0.231391	0.0107848	-0.241305	0.0175609	-0.255414	0.0149361	0.226815	0.0248378	0.0774555	0.0158481	-0.0694591	0.00922656	-0.190485	0.0145299	-0.284418	0.0113639	-0.359601	0.0234225	-0.404434	0.021484	-0.421722	0.0240669	-0.450213	0.0272792	0.120385	0.0256331	0.0536208	0.00450137	-0.0548441	0.0120508	-0.212324	0.0212474	-0.352547	0.0286814	-0.449107	0.0200523	-0.496152
0.0385	0.124729	0.0161693	0.0453532	0.00930965	-0.0232875	0.0097012	-0.0868195	0.00438018	-0.156046	0.0121366	-0.19504	0.0118509	-0.229943	0.0122334	-0.242083	0.0138445	-0.257416	0.0118127	0.224625	0.0240562	0.073469	0.00881407	-0.0674201	0.0065904	-0.189968	0.0145969	-0.285701	0.0131924	-0.361429	0.0243582	-0.406471	0.0225271	-0.42185	0.0234616	-0.449108	0.0258975	0.11711	0.0257576	0.0528412	0.00480886	-0.0539799	0.00917003	-0.21457	0.0199132	-0.352676	0.032562	-0.450123	0.0153021	-0.500637
0.039	0.12369	0.0198286	0.0444296	0.00591445	-0.0258006	0.00512635	-0.0914517	0.00417807	-0.15353	0.0100995	-0.189961	0.00936702	-0.230834	0.0115215	-0.242682	0.00933775	-0.258854	0.0111746	0.224549	0.0254239	0.0735818	0.00680605	-0.0663922	0.00643567	-0.190371	0.015934	-0.286894	0.0167474	-0.360218	0.0248849	-0.402545	0.020342	-0.421905	0.0235797	-0.44641	0.0239415	0.114631	0.0237466	0.0509872	0.00536541	-0.056265	0.011446	-0.21553	0.0193667	-0.350143	0.0343787	-0.447804	0.0171493	-0.50602
0.0395	0.119572	0.0181246	0.044518	0.00399132	-0.028628	0.00777808	-0.0911283	0.00560642	-0.150696	0.00601902	-0.190139	0.0106051	-0.232113	0.00987368	-0.238455	0.00590621	-0.259488	0.0117495	0.224559	0.0281115	0.0758712	0.00849547	-0.0682953	0.00817531	-0.190238	0.0181534	-0.287472	0.0201002	-0.358238	0.0264266	-0.398949	0.018807	-0.418944	0.0204673	-0.445296	0.0239884	0.117068	0.0186219	0.0504595	0.00530798	-0.0574139	0.0155571	-0.211935	0.0222624	-0.351196	0.0292043	-0.448016	0.0216371	-0.507879
0.04	0.11952	0.0126347	0.0452958	0.00579946	-0.0300779	0.00774605	-0.087452	0.00956313	-0.150413	0.00454056	-0.190586	0.0108829	-0.233709	0.00879174	-0.234525	0.00690403	-0.260428	0.0154625	0.225668	0.029281	0.0774535	0.0108805	-0.0716604	0.0112157	-0.191506	0.0167612	-0.287164	0.0221805	-0.359138	0.026794	-0.401173	0.0193356	-0.415565	0.0190585	-0.446317	0.0241192	0.120317	0.0159685	0.049427	0.00576588	-0.0569582	0.0147245	-0.208106	0.0235967	-0.35415	0.0248659	-0.451774	0.0204061	-0.507842
0.0405	0.122518	0.0103012	0.0446369	0.00830039	-0.0313709	0.00783757	-0.0891564	0.00917192	-0.150645	0.0142341	-0.193091	0.0102327	-0.235435	0.0109113	-0.233064	0.00775974	-0.264199	0.0181009	0.228503	0.0275269	0.0794044	0.0117036	-0.0750282	0.0107723	-0.194281	0.0145531	-0.286315	0.0219436	-0.36123	0.0277876	-0.403863	0.0214355	-0.416257	0.0202587	-0.449637	0.0248391	0.122266	0.0147711	0.050033	0.0074624	-0.0591066	0.0112521	-0.211006	0.0190866	-0.353422	0.0270415	-0.454206	0.0183095	-0.50644
0.041	0.124041	0.0144574	0.0451546	0.0109056	-0.0305479	0.00725483	-0.0954142	0.00616022	-0.148462	0.0159144	-0.197373	0.0101991	-0.234755	0.0176675	-0.233716	0.00832103	-0.266428	0.0181216	0.229326	0.0256114	0.080185	0.0117705	-0.0769988	0.010766	-0.196474	0.0113085	-0.288217	0.0213801	-0.362822	0.0261897	-0.405118	0.0255732	-0.419861	0.0202635	-0.452264	0.0269158	0.125867	0.0139231	0.0545777	0.00969493	-0.0614898	0.00395579	-0.216694	0.0172199	-0.352249	0.0301874	-0.452812	0.018452	-0.505146
0.0415	0.122569	0.0150721	0.0474772	0.0133758	-0.0308917	0.00410822	-0.0978126	0.00672937	-0.145809	0.00770319	-0.201376	0.00911543	-0.231176	0.0195521	-0.23634	0.0102886	-0.266762	0.017366	0.228455	0.0248411	0.0787539	0.0116343	-0.0755258	0.0107992	-0.196901	0.00971938	-0.293489	0.0222214	-0.361793	0.0227367	-0.407365	0.0303607	-0.422949	0.0195216	-0.453157	0.0285152	0.125274	0.0159108	0.0583622	0.0103792	-0.06149	0.00881958	-0.217507	0.0209489	-0.354053	0.0297953	-0.450571	0.0186982	-0.502515
0.042	0.122692	0.0129682	0.0468888	0.0116337	-0.0368107	0.00533744	-0.0986298	0.0150819	-0.14739	0.00553322	-0.204254	0.0082865	-0.226319	0.0147572	-0.239936	0.00962389	-0.265881	0.0147308	0.227949	0.0246043	0.0779065	0.0107632	-0.0728462	0.0093541	-0.194721	0.0104872	-0.297774	0.0245387	-0.359403	0.0202989	-0.410636	0.0320074	-0.423476	0.0205055	-0.453009	0.0290856	0.120747	0.0174702	0.0581887	0.00945878	-0.0583163	0.00887961	-0.215441	0.0238351	-0.354971	0.0283864	-0.451215	0.0189729	-0.5013
0.0425	0.128817	0.0102169	0.0445352	0.00831871	-0.0414509	0.00807722	-0.102229	0.0181079	-0.152117	0.010465	-0.205262	0.00902745	-0.224982	0.0125068	-0.24059	0.0115212	-0.263056	0.0127283	0.227343	0.0241905	0.080715	0.0162412	-0.0712668	0.00933907	-0.194101	0.0110521	-0.297196	0.0233955	-0.357774	0.0183485	-0.409642	0.0266443	-0.422778	0.0193904	-0.450239	0.029934	0.118677	0.0175938	0.0565555	0.00903313	-0.0546364	0.0117318	-0.216719	0.0219867	-0.354332	0.0275584	-0.454659	0.0224201	-0.503963
0.043	0.132163	0.0146817	0.045943	0.00313238	-0.0383441	0.00817789	-0.105935	0.0180232	-0.152196	0.0112355	-0.205326	0.010551	-0.229792	0.00958171	-0.238296	0.015838	-0.259766	0.0141153	0.227155	0.0238064	0.0839064	0.0220706	-0.0712016	0.00849684	-0.195047	0.0117875	-0.292083	0.0205091	-0.357477	0.0174412	-0.40689	0.0213963	-0.421198	0.017038	-0.447968	0.0304849	0.118749	0.0186554	0.0552005	0.00919169	-0.0560269	0.0143065	-0.218575	0.0184411	-0.353309	0.0259589	-0.454012	0.0260064	-0.505535
0.0435	0.131008	0.0160068	0.0484366	0.004955	-0.0338625	0.00523249	-0.106245	0.0182036	-0.148565	0.00435886	-0.202813	0.0138155	-0.233991	0.010572	-0.237446	0.016059	-0.257614	0.0142974	0.226945	0.0217264	0.0838098	0.0187313	-0.0714581	0.00665834	-0.193905	0.0115024	-0.287597	0.0190598	-0.359089	0.0185883	-0.406905	0.0219357	-0.420338	0.0196425	-0.451624	0.0287877	0.119406	0.0187014	0.0518715	0.00784482	-0.0589774	0.0148169	-0.215589	0.0202131	-0.351235	0.0257894	-0.449553	0.0227919	-0.504972
0.044	0.129549	0.0183004	0.0479573	0.00610094	-0.0337827	0.00605679	-0.10414	0.0158511	-0.15055	0.00335736	-0.199667	0.0180479	-0.236418	0.0112466	-0.240884	0.0127663	-0.258767	0.0164812	0.225083	0.0212334	0.0819451	0.015503	-0.0719349	0.00650819	-0.192543	0.0111233	-0.285482	0.0189317	-0.359089	0.0209605	-0.407351	0.0236061	-0.4234	0.0246554	-0.454081	0.028748	0.119378	0.0173912	0.0492416	0.010508	-0.0569967	0.0141758	-0.212852	0.0251834	-0.352249	0.0288645	-0.446299	0.0245783	-0.50388
0.0445	0.127407	0.0181526	0.0471539	0.00508469	-0.0365664	0.00901386	-0.104338	0.0141614	-0.157957	0.00768722	-0.199725	0.01703	-0.239215	0.0134862	-0.244697	0.019697	-0.260791	0.0208023	0.226748	0.0234642	0.0789994	0.013574	-0.0719603	0.00740191	-0.193667	0.0125417	-0.285273	0.0187083	-0.359158	0.0254174	-0.408422	0.0239067	-0.42679	0.0264862	-0.449831	0.0256797	0.118656	0.0178005	0.0514384	0.00951924	-0.0531266	0.0148512	-0.211437	0.0282348	-0.356514	0.0296396	-0.445101	0.0299847	-0.502046
0.045	0.125823	0.0167532	0.0470519	0.00625858	-0.0347079	0.0105207	-0.106414	0.0155208	-0.1616	0.0129627	-0.20174	0.0132593	-0.241132	0.0177286	-0.244439	0.0146756	-0.260785	0.0169983	0.2313	0.0250573	0.0773596	0.012337	-0.0721904	0.00819675	-0.194367	0.0152668	-0.285819	0.0180528	-0.360979	0.029846	-0.410161	0.023521	-0.424493	0.022039	-0.447739	0.025649	0.118478	0.0193376	0.0559987	0.00504787	-0.052286	0.0175837	-0.209034	0.0310294	-0.359808	0.0288032	-0.450259	0.022626	-0.50219
0.0455	0.126558	0.016587	0.0463945	0.00797347	-0.0279129	0.0129545	-0.104958	0.0154695	-0.159326	0.0111219	-0.203051	0.0139777	-0.241214	0.0178274	-0.242454	0.0113872	-0.261723	0.00953886	0.231753	0.0232837	0.0776529	0.0121347	-0.0734649	0.00759907	-0.195076	0.0197986	-0.284913	0.0174508	-0.363903	0.0264546	-0.409564	0.0229088	-0.421366	0.0196511	-0.447967	0.0268485	0.119309	0.0197152	0.0597824	0.00593422	-0.0517396	0.0208891	-0.209965	0.0288776	-0.359234	0.0317591	-0.457334	0.0197173	-0.506503
0.046	0.128997	0.016986	0.0485026	0.00711968	-0.0254714	0.0125352	-0.0994678	0.0094472	-0.156398	0.0107276	-0.203347	0.0173672	-0.238913	0.0152662	-0.241473	0.0136731	-0.264128	0.0109073	0.229205	0.0220024	0.0792165	0.0111504	-0.0737169	0.00566146	-0.196599	0.0239914	-0.284276	0.0171434	-0.365418	0.0247514	-0.40574	0.0206342	-0.424007	0.0231459	-0.447459	0.0265154	0.121354	0.0197675	0.0609114	0.010529	-0.051431	0.0197968	-0.212783	0.0240184	-0.356198	0.0340639	-0.456616	0.02411	-0.509565
0.0465	0.130915	0.0164683	0.0527493	0.014451	-0.0270762	0.011979	-0.096846	0.00828338	-0.155236	0.00508033	-0.202445	0.017685	-0.236454	0.0167698	-0.240666	0.0166238	-0.263496	0.0170165	0.228104	0.0210489	0.080936	0.0109039	-0.0716734	0.00684291	-0.19678	0.021098	-0.285169	0.0182832	-0.364658	0.0266756	-0.403276	0.0197346	-0.427028	0.0259889	-0.448086	0.0260416	0.122425	0.0190455	0.0594975	0.0104207	-0.0539378	0.0154685	-0.213284	0.0220547	-0.35497	0.0317818	-0.451614	0.0264995	-0.507535
0.047	0.13215	0.0161492	0.0557924	0.0153377	-0.02928	0.0104897	-0.0996458	0.0120513	-0.156588	0.00798259	-0.201196	0.0142599	-0.234674	0.014706	-0.239489	0.0169922	-0.262124	0.0179506	0.22687	0.0183868	0.0812743	0.01142	-0.0686888	0.00928137	-0.195657	0.0167362	-0.285541	0.0192607	-0.363895	0.0270492	-0.404573	0.0198814	-0.42627	0.0271181	-0.449381	0.0258593	0.121521	0.0183587	0.0565564	0.00836252	-0.0573734	0.0125472	-0.212931	0.0212709	-0.354511	0.028696	-0.450577	0.0235108	-0.50507
0.0475	0.129791	0.0139608	0.0559619	0.0163511	-0.031813	0.00805437	-0.101278	0.0151293	-0.160064	0.0088365	-0.203692	0.011581	-0.235073	0.0133618	-0.240211	0.0166342	-0.263531	0.0140206	0.226255	0.016671	0.0806891	0.0113552	-0.0681965	0.0101659	-0.193976	0.0133325	-0.285303	0.0208061	-0.363698	0.0245987	-0.406225	0.0205779	-0.426399	0.0272715	-0.450705	0.0239477	0.120654	0.0189174	0.0526491	0.00659333	-0.0606207	0.0106017	-0.214117	0.0199833	-0.355948	0.0257822	-0.453165	0.021658	-0.503695
0.048	0.125985	0.0120079	0.0528393	0.0138521	-0.0317271	0.00572244	-0.0991031	0.013294	-0.161538	0.0112686	-0.207763	0.0150358	-0.238148	0.0148282	-0.244079	0.0201541	-0.263484	0.0128668	0.229508	0.0195991	0.0794124	0.0105769	-0.0700423	0.0108815	-0.193415	0.0128381	-0.287048	0.0209567	-0.362484	0.0203282	-0.406579	0.0215412	-0.425835	0.02597	-0.451826	0.0206167	0.118895	0.0191227	0.0520561	0.00621187	-0.0624551	0.00914721	-0.215333	0.0205563	-0.359993	0.0260041	-0.454465	0.0228618	-0.502928
0.0485	0.127558	0.0123013	0.0503423	0.0103639	-0.0289803	0.00453317	-0.0984603	0.0107374	-0.159699	0.00987679	-0.207916	0.0190549	-0.239414	0.0142794	-0.247246	0.0223267	-0.263273	0.0147308	0.232465	0.0233215	0.0774219	0.0123777	-0.0731938	0.0100999	-0.194259	0.0140554	-0.287119	0.0171811	-0.36115	0.0163401	-0.406329	0.023632	-0.423785	0.0244562	-0.451641	0.0210824	0.116635	0.0210823	0.0564046	0.00937973	-0.0600058	0.0107919	-0.214297	0.0215628	-0.361172	0.0299776	-0.455146	0.0246184	-0.504493
0.049	0.131265	0.0121524	0.0465532	0.0067282	-0.027922	0.00566893	-0.101528	0.010643	-0.158344	0.0118747	-0.207771	0.0185394	-0.236613	0.00841933	-0.245616	0.0150356	-0.265289	0.0159214	0.231622	0.0235053	0.0774839	0.0138947	-0.0756172	0.00827931	-0.194785	0.017811	-0.285262	0.0148067	-0.360565	0.0172597	-0.407082	0.0265212	-0.422552	0.0216146	-0.450515	0.0231305	0.116645	0.0241394	0.0568412	0.00621756	-0.0553901	0.0115657	-0.212331	0.0215856	-0.358858	0.0321935	-0.455773	0.0269226	-0.506728
0.0495	0.133636	0.0151963	0.0426747	0.0117113	-0.0287868	0.00803524	-0.104721	0.0108421	-0.159495	0.012911	-0.209353	0.0166737	-0.234156	0.00637037	-0.245215	0.0105105	-0.264379	0.0191869	0.23053	0.0232518	0.0770594	0.0103598	-0.0738365	0.0073148	-0.193869	0.0185984	-0.28581	0.0177625	-0.359458	0.021673	-0.40911	0.0283741	-0.422005	0.0179402	-0.449099	0.022638	0.118079	0.024391	0.0511639	0.014175	-0.0554514	0.0093574	-0.213439	0.0213604	-0.355882	0.0310495	-0.454742	0.0282398	-0.50959
0.05	0.135256	0.0188268	0.0456025	0.00920293	-0.0293773	0.00935822	-0.106378	0.0142856	-0.160719	0.0127784	-0.208147	0.0146654	-0.234536	0.00889884	-0.24932	0.0156149	-0.260009	0.0213591	0.229702	0.0224629	0.0783777	0.010276	-0.0711202	0.00652083	-0.192705	0.016794	-0.287126	0.0196772	-0.359803	0.0242201	-0.408887	0.0267558	-0.42144	0.0172725	-0.448636	0.0211658	0.120271	0.0223148	0.0494311	0.0170106	-0.060744	0.00645197	-0.218249	0.0226723	-0.354073	0.0315942	-0.455704	0.0252386	-0.511731
0.0505	0.136056	0.021338	0.0491588	0.0131672	-0.0324608	0.0124793	-0.106116	0.0160227	-0.159072	0.00987459	-0.206078	0.0147437	-0.235613	0.0115504	-0.25149	0.0210836	-0.260621	0.0120438	0.22914	0.0222835	0.0798319	0.0118606	-0.0723344	0.00875141	-0.192357	0.0166119	-0.289251	0.022333	-0.360856	0.0263277	-0.406749	0.0266012	-0.422167	0.020643	-0.449466	0.0232094	0.121407	0.0209664	0.0500108	0.0140206	-0.0639875	0.0100468	-0.219038	0.0247659	-0.355807	0.0299542	-0.457079	0.0212209	-0.512819
0.051	0.135934	0.022886	0.0481056	0.0107871	-0.037864	0.015208	-0.102118	0.0105733	-0.156555	0.00805444	-0.207326	0.0179782	-0.235908	0.0153464	-0.249744	0.0156401	-0.263496	0.0139291	0.229722	0.0237629	0.0777866	0.0130683	-0.0742743	0.0124476	-0.190669	0.0124469	-0.291483	0.0250571	-0.360304	0.0238861	-0.405981	0.0258235	-0.423158	0.0230465	-0.449468	0.0251925	0.120525	0.0204975	0.0492113	0.0113548	-0.060429	0.0135711	-0.21332	0.0247377	-0.359756	0.0269925	-0.454362	0.0224543	-0.514871
0.0515	0.132431	0.0162536	0.0484992	0.00923695	-0.0402825	0.0164377	-0.0994901	0.00843858	-0.155272	0.00777918	-0.208832	0.0204834	-0.235939	0.0185919	-0.246596	0.0118661	-0.261476	0.011801	0.230976	0.0233947	0.0759724	0.0133967	-0.0741291	0.0132088	-0.188511	0.00957279	-0.290551	0.0242826	-0.359695	0.0225675	-0.40821	0.0232492	-0.423796	0.0206459	-0.449641	0.0204197	0.121488	0.0195974	0.0521248	0.00885746	-0.0550367	0.0147647	-0.210427	0.0227834	-0.361769	0.0282237	-0.452497	0.0267727	-0.513135
0.052	0.128156	0.00943532	0.0497753	0.00831006	-0.0368616	0.0143738	-0.103937	0.00849034	-0.155226	0.00727631	-0.208167	0.0188395	-0.235574	0.0111751	-0.241268	0.0137343	-0.260043	0.0117751	0.232404	0.0247391	0.0775371	0.0125702	-0.0742515	0.0139908	-0.189305	0.00905085	-0.288526	0.0216091	-0.361183	0.0224524	-0.40927	0.0248346	-0.424517	0.0185768	-0.45	0.016986	0.123818	0.0200363	0.056147	0.0094018	-0.0555975	0.0129243	-0.213246	0.0238858	-0.36048	0.0315257	-0.454184	0.0273996	-0.509775
0.0525	0.128605	0.0111847	0.0493772	0.0084145	-0.0305974	0.00802816	-0.107503	0.0126431	-0.158369	0.00950323	-0.206257	0.0165126	-0.234025	0.00874732	-0.237444	0.0157633	-0.263505	0.0152454	0.233852	0.0264445	0.0803802	0.0114168	-0.0737532	0.0115443	-0.190853	0.00875506	-0.288692	0.019655	-0.362271	0.0229439	-0.407083	0.0288623	-0.425367	0.0188366	-0.449833	0.0187558	0.124899	0.0215782	0.0575052	0.0112576	-0.0609606	0.00951915	-0.216206	0.0260418	-0.359989	0.0296882	-0.455776	0.0265782	-0.510344
0.053	0.132193	0.0133943	0.0504113	0.00873151	-0.0289251	0.00832465	-0.105138	0.0116961	-0.162231	0.0133172	-0.202574	0.0129383	-0.23312	0.00883307	-0.243092	0.0150126	-0.266753	0.0169638	0.234486	0.0279444	0.081117	0.0118826	-0.0724432	0.0091576	-0.193256	0.010152	-0.291602	0.0172829	-0.36234	0.0250066	-0.406784	0.0287822	-0.425455	0.0198619	-0.448712	0.0200649	0.124074	0.0202472	0.0551651	0.012077	-0.0631908	0.00851272	-0.216857	0.02493	-0.362007	0.0246152	-0.455292	0.0281666	-0.511241
0.0535	0.135297	0.0145588	0.0533739	0.0125244	-0.0318186	0.00718912	-0.102816	0.0111963	-0.164297	0.0142001	-0.203077	0.0124836	-0.233398	0.0108276	-0.251824	0.0204134	-0.266559	0.013704	0.233404	0.0296697	0.080476	0.0110703	-0.0722163	0.00884352	-0.196299	0.014076	-0.292453	0.0160093	-0.364674	0.0285625	-0.410955	0.0262484	-0.425366	0.020483	-0.447854	0.01985	0.125464	0.0174189	0.0516779	0.0112544	-0.0599574	0.00789975	-0.214335	0.0243016	-0.361527	0.0233603	-0.453016	0.0292051	-0.51143
0.054	0.136791	0.0167841	0.0571188	0.0121417	-0.0345422	0.00763368	-0.102373	0.0113	-0.165602	0.0150313	-0.20947	0.0160719	-0.237569	0.0152966	-0.253264	0.0179635	-0.268957	0.00948984	0.233012	0.031855	0.08057	0.0111621	-0.0738443	0.00885984	-0.197593	0.0169096	-0.289577	0.0197126	-0.367066	0.0307283	-0.414474	0.0262023	-0.425671	0.0203735	-0.449074	0.0191144	0.129478	0.0157617	0.0525477	0.00901039	-0.057342	0.0100077	-0.210943	0.0254309	-0.359149	0.0257314	-0.453707	0.0257825	-0.512116
0.0545	0.136273	0.0152731	0.0575633	0.0107528	-0.036948	0.00581267	-0.102209	0.0109082	-0.167296	0.0128229	-0.210295	0.0210424	-0.242261	0.0215308	-0.250962	0.0159094	-0.273333	0.0113535	0.236194	0.030378	0.0800096	0.0134489	-0.0727891	0.00969407	-0.19736	0.0176753	-0.288176	0.0234377	-0.365476	0.0303931	-0.413116	0.0260884	-0.425508	0.0196269	-0.450564	0.0211711	0.126767	0.016554	0.0549856	0.00881684	-0.0588101	0.00943759	-0.210748	0.0248425	-0.361314	0.0259879	-0.458011	0.0238716	-0.512654
0.055	0.133189	0.0117912	0.0543437	0.00902657	-0.0376581	0.00532644	-0.0989744	0.00877356	-0.168574	0.0112176	-0.206378	0.0206194	-0.241588	0.0172343	-0.248755	0.015477	-0.273563	0.0138401	0.239252	0.028013	0.0761824	0.0111776	-0.0703067	0.0101578	-0.197385	0.0173997	-0.288051	0.0220968	-0.363597	0.0288787	-0.410712	0.0250216	-0.423668	0.0192583	-0.450887	0.0256208	0.118978	0.0222057	0.0551223	0.0111594	-0.0604301	0.00880852	-0.211809	0.0239006	-0.36694	0.0244032	-0.459776	0.0254223	-0.513108
0.0555	0.132143	0.0151728	0.0524352	0.00893073	-0.0351753	0.00567546	-0.0959974	0.00764655	-0.166811	0.0104072	-0.205472	0.0171542	-0.240803	0.014916	-0.248022	0.0170403	-0.271352	0.00972942	0.2347	0.0218035	0.0743368	0.0119504	-0.0714188	0.0104583	-0.195557	0.0152806	-0.288431	0.0217494	-0.361719	0.0252907	-0.410199	0.0249307	-0.420501	0.0217278	-0.450822	0.0273074	0.116973	0.0209176	0.0535181	0.00978446	-0.0578964	0.0115219	-0.21293	0.0240492	-0.370739	0.0253311	-0.459094	0.0242885	-0.516254
0.056	0.135212	0.0194388	0.051622	0.0106547	-0.0328129	0.00519131	-0.0998631	0.00893112	-0.164845	0.012843	-0.204045	0.0156352	-0.23767	0.0103013	-0.249502	0.0140823	-0.269529	0.00661247	0.229072	0.0188766	0.0771512	0.0105039	-0.0735767	0.0106562	-0.193491	0.0141514	-0.28831	0.0193705	-0.360384	0.0229852	-0.409668	0.0255909	-0.419249	0.0244608	-0.451978	0.0275551	0.120673	0.0196545	0.051107	0.00583282	-0.0544031	0.0145706	-0.21352	0.0245175	-0.371193	0.0263934	-0.459387	0.0232725	-0.520156
0.0565	0.138174	0.0172796	0.0522964	0.0133634	-0.0319519	0.00375219	-0.104912	0.0102035	-0.161464	0.00647318	-0.201354	0.0150765	-0.233526	0.0112372	-0.249622	0.0109615	-0.269334	0.0118037	0.228473	0.0211058	0.0797402	0.0122652	-0.0741567	0.00983567	-0.195625	0.0148533	-0.286873	0.0175915	-0.360795	0.0218079	-0.408885	0.0266626	-0.42056	0.0247244	-0.454707	0.027483	0.122669	0.0218154	0.0492027	0.00952757	-0.0541769	0.0158272	-0.212082	0.0244851	-0.367414	0.0269022	-0.460069	0.0243173	-0.518498
0.057	0.139369	0.0145652	0.0515933	0.0168451	-0.0311432	0.00715451	-0.106663	0.00897295	-0.158765	0.0112258	-0.201691	0.0160314	-0.234971	0.0112014	-0.250834	0.0156353	-0.269825	0.0168842	0.229431	0.0216912	0.0820311	0.0146567	-0.0728063	0.00922633	-0.198038	0.0159819	-0.286591	0.0187419	-0.360394	0.0223515	-0.40777	0.0281351	-0.424671	0.0232246	-0.454933	0.0254039	0.119668	0.0243448	0.0500882	0.010435	-0.0553064	0.0165558	-0.211694	0.0234117	-0.361995	0.0304633	-0.459523	0.0261389	-0.514104
0.0575	0.139683	0.0145948	0.0492656	0.0200449	-0.0318791	0.0101533	-0.106555	0.00977814	-0.165055	0.00746182	-0.205526	0.0144478	-0.236193	0.0136444	-0.253515	0.0215577	-0.270691	0.0182312	0.228496	0.021226	0.0830371	0.01599	-0.071493	0.00789433	-0.19539	0.01471	-0.288362	0.0208874	-0.358844	0.0206924	-0.405471	0.0285649	-0.428884	0.0226221	-0.452301	0.0240778	0.116621	0.0270673	0.0530525	0.00611668	-0.0550679	0.0156819	-0.214054	0.0219274	-0.3596	0.0334128	-0.457107	0.0276563	-0.512521
0.058	0.139637	0.014736	0.049973	0.016579	-0.0349269	0.0107656	-0.105813	0.00814776	-0.170458	0.0149191	-0.206917	0.00978786	-0.238869	0.0141839	-0.249949	0.0172348	-0.27273	0.019521	0.228249	0.0189566	0.0814468	0.0159255	-0.073025	0.00930001	-0.192348	0.0136677	-0.291267	0.0205912	-0.357582	0.0187278	-0.406538	0.0277232	-0.427739	0.0199932	-0.451345	0.0257907	0.117637	0.0258494	0.0550543	0.00319072	-0.0538487	0.0141469	-0.217055	0.0201221	-0.359118	0.0369692	-0.455359	0.0267628	-0.513034
0.0585	0.140295	0.0141325	0.0508405	0.00983402	-0.0392555	0.0113002	-0.105107	0.00690781	-0.168798	0.0153397	-0.204878	0.00952295	-0.242565	0.016085	-0.243849	0.012183	-0.276199	0.0226126	0.231119	0.017605	0.0791417	0.0141579	-0.0745781	0.0110735	-0.193792	0.0139879	-0.292959	0.0204964	-0.359586	0.0193828	-0.408903	0.0296341	-0.424447	0.0187617	-0.452518	0.0272379	0.11921	0.0238358	0.055242	0.00578566	-0.0551849	0.0115449	-0.218639	0.0192003	-0.360534	0.0372927	-0.455642	0.0256824	-0.5147
0.059	0.141826	0.0137046	0.0517372	0.00939251	-0.040748	0.0122889	-0.105407	0.00899502	-0.168204	0.0152603	-0.207295	0.0168625	-0.239747	0.0100483	-0.244603	0.0127016	-0.278351	0.0229106	0.233563	0.0203625	0.0777883	0.0125264	-0.0741428	0.00702819	-0.196178	0.0164148	-0.293245	0.0213132	-0.36294	0.0206661	-0.409623	0.0295134	-0.42422	0.0193754	-0.452485	0.025582	0.119724	0.0224716	0.0540457	0.00850039	-0.0571786	0.00933003	-0.21842	0.0179355	-0.364397	0.0300544	-0.456916	0.024135	-0.516286
0.0595	0.13907	0.0125041	0.0509232	0.0117368	-0.0380171	0.011488	-0.106402	0.0109196	-0.168322	0.0206304	-0.209859	0.0224457	-0.23829	0.00446593	-0.249079	0.0152724	-0.271287	0.0137592	0.233392	0.0249501	0.0786965	0.0118045	-0.0711587	0.006961	-0.193822	0.0136694	-0.292819	0.021959	-0.362804	0.0226077	-0.410602	0.0285276	-0.425614	0.0197402	-0.451019	0.023287	0.119874	0.021792	0.052959	0.00926302	-0.0559079	0.00864918	-0.21759	0.0168369	-0.365864	0.0239118	-0.459268	0.0212523	-0.51424
0.06	0.134971	0.0121781	0.0474724	0.0163285	-0.0368562	0.010047	-0.105807	0.00534029	-0.166803	0.0269263	-0.206905	0.0177154	-0.238271	0.00475065	-0.252523	0.0143772	-0.263267	0.0108631	0.233374	0.027648	0.0821293	0.0153813	-0.0689289	0.00785682	-0.190716	0.012236	-0.292519	0.0209133	-0.360353	0.0238836	-0.410845	0.0282746	-0.427739	0.0208491	-0.450382	0.0229158	0.119853	0.0199362	0.055718	0.00647529	-0.0559408	0.0102402	-0.217791	0.0181643	-0.366049	0.0224877	-0.460876	0.0210056	-0.512208
0.0605	0.135814	0.0111945	0.0478912	0.0125823	-0.0366228	0.0079872	-0.103287	0.00559944	-0.159672	0.0124049	-0.205323	0.0120953	-0.234626	0.00714763	-0.253971	0.0156166	-0.264645	0.0154099	0.235859	0.0283475	0.0829582	0.0210587	-0.0721761	0.00980966	-0.191536	0.0131946	-0.293546	0.0201894	-0.361204	0.023431	-0.4091	0.0285672	-0.429498	0.0227518	-0.451838	0.0240644	0.121145	0.0170327	0.0603084	0.00458123	-0.0586842	0.00675033	-0.219032	0.0189296	-0.366392	0.023841	-0.460193	0.0249344	-0.512861
0.061	0.137061	0.00880837	0.0525397	0.00987542	-0.0353493	0.0092214	-0.103514	0.00971655	-0.15396	0.00395732	-0.205944	0.0101994	-0.235613	0.00647673	-0.25105	0.0135565	-0.269098	0.0177472	0.235785	0.0255007	0.0776854	0.0166037	-0.0787423	0.0080092	-0.193898	0.0166007	-0.295196	0.0207944	-0.365336	0.0209439	-0.405717	0.0246471	-0.430254	0.0239437	-0.452941	0.0246213	0.121559	0.0156587	0.0596023	0.00409494	-0.0592519	0.00491859	-0.220089	0.0173247	-0.365274	0.0269975	-0.457914	0.0273225	-0.513612
0.0615	0.136395	0.0114811	0.052528	0.00765732	-0.0363711	0.00978782	-0.10737	0.0126887	-0.159737	0.00740984	-0.20568	0.0101451	-0.238943	0.00688299	-0.247668	0.00635655	-0.271328	0.0174479	0.232955	0.0251053	0.0729531	0.0121004	-0.0817807	0.00783145	-0.195599	0.018508	-0.296301	0.0217569	-0.366688	0.022933	-0.40452	0.019688	-0.429321	0.025986	-0.451473	0.0226209	0.118993	0.0182608	0.0556232	0.00768524	-0.0553325	0.0102812	-0.220058	0.0182107	-0.366204	0.0304155	-0.457407	0.0283387	-0.515904
0.062	0.137975	0.0176325	0.0477133	0.00692136	-0.0385787	0.00882538	-0.105433	0.00531911	-0.165182	0.0189212	-0.20478	0.00894664	-0.241108	0.00939912	-0.248398	0.00491672	-0.270352	0.0195448	0.230122	0.0239126	0.0724014	0.0119125	-0.0800495	0.00914228	-0.196629	0.0194556	-0.294723	0.0218821	-0.362523	0.0225681	-0.407781	0.0217059	-0.427999	0.0287846	-0.449835	0.0195316	0.116513	0.0199436	0.0536795	0.00826089	-0.0521069	0.0143041	-0.221247	0.0227958	-0.365727	0.0348172	-0.461456	0.0280643	-0.517774
0.0625	0.141347	0.0155987	0.0471589	0.00887201	-0.0371845	0.00526606	-0.0995844	0.00394591	-0.165232	0.0152109	-0.203055	0.0097427	-0.24279	0.0160232	-0.252105	0.0085737	-0.268107	0.0194288	0.230148	0.0217531	0.0752734	0.0116957	-0.0752874	0.00727164	-0.198022	0.0219917	-0.290932	0.0200259	-0.358935	0.0206703	-0.409882	0.0250355	-0.426934	0.0275277	-0.450787	0.0181321	0.117345	0.0190613	0.0540304	0.00769693	-0.0571061	0.00938063	-0.223193	0.0248287	-0.362101	0.0330873	-0.463095	0.024828	-0.516422
0.063	0.139842	0.00922525	0.0490042	0.0139931	-0.0348971	0.00765065	-0.101399	0.00561732	-0.165714	0.0101953	-0.205563	0.0190098	-0.243399	0.0156958	-0.252578	0.00930804	-0.267054	0.0207684	0.232483	0.0216719	0.0765146	0.0105064	-0.0703266	0.00535082	-0.199312	0.0197862	-0.288008	0.0170674	-0.360012	0.024905	-0.408191	0.0251379	-0.426718	0.0258238	-0.452888	0.0175331	0.123157	0.0166474	0.054863	0.00659125	-0.0621051	0.00949195	-0.22059	0.0229393	-0.363909	0.0243834	-0.459312	0.0219107	-0.51303
0.0635	0.134978	0.00767657	0.0505287	0.0154052	-0.0353007	0.00603923	-0.105994	0.00961769	-0.166919	0.0104593	-0.210949	0.0232012	-0.244524	0.014466	-0.249072	0.00924047	-0.265356	0.0203487	0.235255	0.0222342	0.0755264	0.00837668	-0.0703487	0.00522991	-0.198329	0.0167251	-0.287855	0.017351	-0.361908	0.0304178	-0.406345	0.0224469	-0.4257	0.0221807	-0.453893	0.02083	0.127343	0.016832	0.054946	0.00558544	-0.0596636	0.00853545	-0.21757	0.0220517	-0.369964	0.024724	-0.458512	0.023341	-0.5112
0.064	0.132935	0.00878234	0.0526157	0.0147921	-0.0359865	0.0067238	-0.107587	0.0131699	-0.167751	0.0139733	-0.213473	0.0213382	-0.243095	0.0100279	-0.246796	0.0121709	-0.267014	0.0148923	0.235644	0.0222505	0.0760526	0.00938913	-0.0718913	0.00662147	-0.196985	0.0160146	-0.290091	0.0193375	-0.361084	0.0279914	-0.408028	0.0235269	-0.423874	0.0193949	-0.453308	0.0262803	0.125187	0.0183983	0.0555315	0.00517209	-0.0585191	0.0088005	-0.21788	0.0211112	-0.371383	0.0305333	-0.461005	0.0258378	-0.5128
0.0645	0.135624	0.0116128	0.0524928	0.011397	-0.0366062	0.00529519	-0.10963	0.0173061	-0.166551	0.0134745	-0.214955	0.020743	-0.241168	0.00505193	-0.247972	0.0199237	-0.274767	0.0170007	0.23364	0.0209864	0.0799297	0.0140084	-0.0722125	0.00888419	-0.196527	0.0166538	-0.292058	0.0207302	-0.360105	0.0228359	-0.411337	0.0251851	-0.425568	0.023047	-0.452384	0.027975	0.123661	0.0175618	0.0549667	0.0101335	-0.0589747	0.0070345	-0.218061	0.0221525	-0.369662	0.031863	-0.462156	0.0251984	-0.51336
0.065	0.139199	0.0172669	0.0508589	0.0111072	-0.0360488	0.00561235	-0.109377	0.011395	-0.164092	0.0145508	-0.209464	0.0125845	-0.240108	0.00329437	-0.254022	0.0196163	-0.279208	0.0233286	0.233541	0.0208896	0.0828482	0.0156269	-0.072423	0.0084389	-0.195842	0.0176047	-0.289833	0.0216892	-0.360193	0.0221616	-0.412967	0.0246393	-0.428593	0.0266379	-0.451911	0.0275121	0.125083	0.0153222	0.0534223	0.0110866	-0.0572118	0.00721429	-0.217068	0.0265282	-0.369071	0.0325039	-0.463488	0.0236623	-0.513169
0.0655	0.140376	0.0212274	0.0481649	0.0114925	-0.0342046	0.00799071	-0.107922	0.00733164	-0.162066	0.0125012	-0.200801	0.00739468	-0.237643	0.00899259	-0.257979	0.0167865	-0.277001	0.0166518	0.233951	0.0220197	0.0804104	0.010954	-0.0721172	0.00721676	-0.197804	0.0175957	-0.284979	0.0195627	-0.361878	0.0265421	-0.411502	0.0208439	-0.427879	0.0236051	-0.451016	0.0265493	0.124271	0.015228	0.0556106	0.00621045	-0.0559526	0.0100825	-0.217801	0.0291428	-0.366506	0.031332	-0.465615	0.0235768	-0.515218
0.066	0.143555	0.0167188	0.0479776	0.0132885	-0.0336234	0.0098294	-0.106211	0.00843245	-0.160951	0.0127713	-0.203107	0.0161333	-0.239329	0.0140174	-0.257287	0.017054	-0.274648	0.013233	0.233407	0.0244121	0.0774331	0.00752523	-0.0718695	0.00550648	-0.200413	0.0167838	-0.285371	0.0165931	-0.364296	0.0280395	-0.409695	0.0186163	-0.425311	0.0192793	-0.449811	0.0259551	0.122703	0.0198237	0.0583432	0.00903268	-0.0545955	0.0102402	-0.221959	0.0246412	-0.362929	0.0330261	-0.466961	0.025427	-0.51863
0.0665	0.143317	0.0139706	0.0521826	0.0146242	-0.0341916	0.00874768	-0.104451	0.0111596	-0.161879	0.0112111	-0.211579	0.0195557	-0.242718	0.0176212	-0.257199	0.0167383	-0.273167	0.0130401	0.233176	0.0251329	0.0795457	0.00974447	-0.0719734	0.00694236	-0.200125	0.0171241	-0.289487	0.0163396	-0.364921	0.0235142	-0.409217	0.0190894	-0.42552	0.0178034	-0.45002	0.0252196	0.123658	0.0252726	0.0597129	0.0129805	-0.0533264	0.00965893	-0.223439	0.0222419	-0.364337	0.0372415	-0.46477	0.0283941	-0.520701
0.067	0.13872	0.0111714	0.0516908	0.0125081	-0.0340744	0.00875982	-0.104808	0.00585071	-0.163882	0.0104613	-0.216263	0.0181052	-0.240878	0.0141332	-0.256919	0.0157871	-0.272214	0.0135736	0.233172	0.0262571	0.0818685	0.0134982	-0.0727507	0.00858995	-0.198968	0.0171946	-0.291867	0.0190302	-0.364466	0.0205033	-0.408326	0.020057	-0.428085	0.0180987	-0.450494	0.0236189	0.123741	0.0255441	0.0621685	0.010799	-0.0534222	0.0136857	-0.21985	0.0251318	-0.368183	0.0363522	-0.460525	0.0272512	-0.518065
0.0675	0.139025	0.00898973	0.0457404	0.0125305	-0.0320316	0.00977186	-0.10407	0.00808281	-0.166179	0.00811086	-0.216307	0.018505	-0.239204	0.00829328	-0.256929	0.0183336	-0.271834	0.0117873	0.233559	0.0251844	0.08138	0.0152551	-0.0731508	0.00992471	-0.19948	0.017839	-0.291811	0.0208533	-0.363887	0.0227438	-0.406412	0.0214082	-0.428136	0.0184874	-0.448547	0.0223345	0.122782	0.0235027	0.0614568	0.0070583	-0.053243	0.0126258	-0.217217	0.0264064	-0.367742	0.0304523	-0.461307	0.0248694	-0.51444
0.068	0.145684	0.0159852	0.0451213	0.0126208	-0.0306923	0.0147941	-0.102838	0.00468957	-0.167307	0.0130638	-0.213904	0.0174053	-0.241448	0.00754831	-0.258672	0.0191344	-0.271259	0.00860596	0.234988	0.0234482	0.0784987	0.0129572	-0.071142	0.0102333	-0.198105	0.0195939	-0.292294	0.0192274	-0.364561	0.0252233	-0.406329	0.0230447	-0.425652	0.018187	-0.447949	0.0246106	0.123368	0.0224649	0.0576353	0.00764744	-0.053843	0.0115085	-0.220915	0.0254332	-0.367671	0.0250331	-0.464948	0.0253104	-0.514161
0.0685	0.151038	0.0208215	0.0488865	0.00519042	-0.0327173	0.00297266	-0.102876	0.00600916	-0.166332	0.0139633	-0.210907	0.017689	-0.243645	0.00942613	-0.258174	0.0176768	-0.271076	0.00607877	0.236744	0.0241735	0.0760077	0.0104773	-0.0688656	0.0123213	-0.194932	0.0186049	-0.294298	0.0178819	-0.363913	0.0247594	-0.409019	0.023027	-0.423928	0.0180151	-0.450124	0.0275013	0.125144	0.0209619	0.0549422	0.0100548	-0.0564392	0.0108195	-0.226471	0.0251305	-0.368245	0.0226523	-0.466408	0.0236932	-0.513865
0.069	0.147899	0.0161907	0.0501398	0.00709777	-0.0352339	0.0127545	-0.10263	0.00978346	-0.165681	0.0125951	-0.207491	0.0164901	-0.246989	0.0156313	-0.252726	0.0161933	-0.269309	0.00981797	0.23677	0.027058	0.0758573	0.00750305	-0.0708794	0.00818428	-0.194935	0.0157362	-0.294302	0.0157251	-0.362695	0.0239773	-0.409291	0.0219593	-0.423643	0.0179015	-0.451809	0.029433	0.128434	0.0164853	0.0542628	0.008817	-0.0584101	0.0105276	-0.22379	0.0263418	-0.364668	0.0259286	-0.464912	0.0216823	-0.511555
0.0695	0.14149	0.0125391	0.0501636	0.00507494	-0.0377465	0.00976473	-0.102583	0.0131295	-0.164372	0.00643503	-0.207174	0.0132824	-0.249553	0.0236256	-0.247578	0.0141611	-0.269323	0.0175147	0.234648	0.0283749	0.0786349	0.01008	-0.0733578	0.0172903	-0.195084	0.0141963	-0.291919	0.0150283	-0.364201	0.0241273	-0.408635	0.0218672	-0.423205	0.0186353	-0.45279	0.0301144	0.130595	0.013832	0.0555738	0.00574867	-0.0590547	0.0125492	-0.217063	0.0276371	-0.363159	0.0301464	-0.461069	0.0251886	-0.511458
0.07	0.13696	0.0111114	0.0501287	0.0104078	-0.0393222	0.00757481	-0.105327	0.0119854	-0.162724	0.0105371	-0.214251	0.0166223	-0.247941	0.0231632	-0.245796	0.0104542	-0.27266	0.0234409	0.233049	0.0265566	0.0833037	0.0184521	-0.0726012	0.013101	-0.194292	0.0131501	-0.291543	0.0180009	-0.365505	0.0262078	-0.410726	0.0212013	-0.423156	0.0213067	-0.451612	0.0264702	0.127779	0.0151785	0.0550628	0.00645474	-0.0570849	0.0177551	-0.215043	0.0229638	-0.365641	0.0285944	-0.459156	0.0284195	-0.513779
0.0705	0.136133	0.010222	0.0508283	0.00821277	-0.039452	0.00676728	-0.107152	0.0124631	-0.163472	0.00942653	-0.220331	0.0239145	-0.246437	0.0199617	-0.247376	0.0149968	-0.273729	0.0192532	0.233533	0.0249834	0.0858527	0.0217369	-0.0703355	0.00714743	-0.196096	0.0117544	-0.29471	0.0253649	-0.36565	0.0271476	-0.412741	0.021893	-0.423577	0.0218559	-0.450677	0.0232828	0.122941	0.0174434	0.051043	0.00694984	-0.0550186	0.014727	-0.217195	0.0231611	-0.365826	0.0256923	-0.460247	0.0264242	-0.5139
0.071	0.139832	0.0129576	0.0529803	0.00621726	-0.0403409	0.00885097	-0.10911	0.0106991	-0.16383	0.00754411	-0.217027	0.0203795	-0.245097	0.0175973	-0.252725	0.0167842	-0.272872	0.0146601	0.23498	0.0251427	0.0831799	0.0146297	-0.070369	0.00830832	-0.198567	0.0148708	-0.294876	0.0295245	-0.366054	0.0267008	-0.41334	0.0240321	-0.423177	0.0196858	-0.451318	0.0223735	0.11891	0.0213114	0.0494658	0.00703317	-0.0584104	0.00764826	-0.220918	0.0258405	-0.364234	0.0253066	-0.460765	0.0251276	-0.511635
0.0715	0.144122	0.0155515	0.0559925	0.0119306	-0.0391851	0.00793306	-0.113984	0.0205813	-0.162089	0.00640756	-0.213488	0.0129788	-0.243228	0.0140821	-0.256618	0.011937	-0.274411	0.0162125	0.235489	0.0256602	0.0792494	0.00995406	-0.0734323	0.0112464	-0.198947	0.0174615	-0.290549	0.0248628	-0.364683	0.0256567	-0.413904	0.0254364	-0.424442	0.0163388	-0.451393	0.023722	0.117165	0.0251954	0.05075	0.00818364	-0.0637694	0.00561002	-0.222138	0.0246064	-0.365434	0.0260931	-0.460221	0.0271891	-0.510922
0.072	0.145544	0.0198808	0.0573854	0.0142906	-0.0364407	0.00685843	-0.109539	0.0162734	-0.162832	0.00617214	-0.214783	0.0131689	-0.243009	0.0130825	-0.255987	0.0120696	-0.276867	0.0206448	0.234649	0.0255914	0.0785935	0.0126233	-0.0755371	0.0113666	-0.199799	0.0154318	-0.290538	0.0188277	-0.361884	0.0239782	-0.41416	0.0253519	-0.426381	0.0160023	-0.449709	0.0281276	0.115659	0.026618	0.0516214	0.0111105	-0.0650551	0.0103527	-0.221693	0.0210835	-0.367151	0.0273845	-0.462155	0.0287356	-0.512531
0.0725	0.14547	0.0229795	0.0536814	0.00651569	-0.0389768	0.00831094	-0.0994066	0.0060599	-0.164454	0.00946799	-0.215297	0.0160313	-0.244164	0.0141582	-0.25627	0.0135986	-0.276214	0.0212024	0.233778	0.0254331	0.0804077	0.01101	-0.0741828	0.00979083	-0.200329	0.0137817	-0.292393	0.0154962	-0.361046	0.0220438	-0.413639	0.0260807	-0.427492	0.0172517	-0.4497	0.0302764	0.114429	0.0266758	0.0548419	0.0107485	-0.0599169	0.0101028	-0.221992	0.0202365	-0.365752	0.0268488	-0.465435	0.0252077	-0.514912
0.073	0.142324	0.0195439	0.0485176	0.0022508	-0.0432199	0.011067	-0.100437	0.00703852	-0.163388	0.0115044	-0.214299	0.016873	-0.244366	0.0135518	-0.258675	0.0149272	-0.274978	0.0187914	0.234109	0.0243691	0.0841228	0.0102537	-0.0732807	0.00987457	-0.198247	0.0142989	-0.291613	0.0136836	-0.361962	0.0218766	-0.412861	0.0257137	-0.429455	0.019669	-0.452772	0.0271502	0.118968	0.021057	0.0589185	0.00936439	-0.0555193	0.00961204	-0.222079	0.0221989	-0.362259	0.0285855	-0.466025	0.0214795	-0.517798
0.0735	0.139033	0.0174787	0.0469021	0.00728928	-0.0386869	0.00669571	-0.107418	0.0142221	-0.165426	0.00977733	-0.213542	0.017393	-0.24489	0.010555	-0.261295	0.0188915	-0.275277	0.016823	0.234272	0.0252058	0.084516	0.0120462	-0.0742766	0.00839805	-0.196232	0.0160043	-0.29378	0.0188461	-0.362148	0.0219665	-0.412433	0.0241633	-0.430634	0.0245436	-0.454104	0.0249645	0.123231	0.0157399	0.0582768	0.00623336	-0.0536368	0.0125204	-0.221968	0.0231426	-0.360998	0.0320312	-0.465458	0.0210154	-0.518419
0.074	0.140003	0.0138078	0.0481135	0.0143805	-0.0332817	0.00646195	-0.109699	0.0147077	-0.169872	0.0128317	-0.212257	0.0167555	-0.247881	0.0118059	-0.262601	0.0227757	-0.275144	0.0159209	0.234895	0.0280792	0.0815624	0.0150891	-0.0743275	0.00698829	-0.195661	0.016403	-0.296641	0.0239986	-0.363367	0.0223539	-0.411875	0.0231998	-0.430491	0.0296664	-0.454325	0.0262304	0.122499	0.0183931	0.0553636	0.0103143	-0.0515349	0.0158053	-0.218277	0.0257051	-0.362863	0.0292779	-0.465575	0.0216032	-0.518649
0.0745	0.141014	0.00974426	0.049731	0.0121837	-0.0335744	0.0074401	-0.10979	0.0124647	-0.17066	0.0150938	-0.211579	0.0155255	-0.250688	0.0150361	-0.261122	0.0219176	-0.277038	0.0167191	0.234846	0.0318669	0.0820832	0.01405	-0.0744283	0.00665712	-0.196985	0.0160004	-0.296623	0.0228253	-0.363845	0.024808	-0.411905	0.0210845	-0.429674	0.0306666	-0.455572	0.0279353	0.121704	0.0221217	0.0542477	0.0118544	-0.054381	0.0158901	-0.213874	0.0290179	-0.366527	0.0289632	-0.464942	0.023102	-0.519747
0.075	0.139542	0.00724236	0.0504183	0.0123516	-0.0325321	0.00827251	-0.111065	0.0112448	-0.167501	0.0162071	-0.213082	0.0122365	-0.251797	0.0178757	-0.258532	0.0219724	-0.279882	0.0199017	0.232112	0.030712	0.0838528	0.0109105	-0.0751695	0.00744334	-0.199861	0.014282	-0.294825	0.0204207	-0.36316	0.0280427	-0.412141	0.0188782	-0.428389	0.0307335	-0.455742	0.0275709	0.120969	0.0244422	0.0549927	0.00938238	-0.058833	0.0176319	-0.215038	0.0262428	-0.374178	0.027016	-0.464345	0.0253232	-0.517246
0.0755	0.136227	0.00428474	0.050797	0.0107878	-0.0323214	0.00947564	-0.110384	0.012397	-0.165758	0.0157046	-0.215178	0.0103395	-0.251397	0.0201785	-0.257009	0.0232402	-0.280534	0.0225657	0.232646	0.0262783	0.0819236	0.00799444	-0.0748269	0.00671333	-0.200735	0.0175955	-0.293489	0.0195656	-0.363769	0.0284495	-0.411593	0.018867	-0.425415	0.0264527	-0.45454	0.0279672	0.120323	0.024972	0.0578266	0.00535297	-0.0581977	0.0159121	-0.217248	0.0224163	-0.37822	0.0212502	-0.46529	0.0259089	-0.513874
0.076	0.139271	0.0092524	0.0508747	0.00800819	-0.0340727	0.0120852	-0.108483	0.0110369	-0.168529	0.0138283	-0.217164	0.0120935	-0.251737	0.0219669	-0.257703	0.0243529	-0.280275	0.0232998	0.235316	0.0233552	0.0790044	0.00680635	-0.073142	0.00718794	-0.199492	0.0176389	-0.293921	0.0187451	-0.364619	0.0275446	-0.411274	0.0199666	-0.423307	0.0220116	-0.453429	0.030074	0.122803	0.0193073	0.0598124	0.00615102	-0.054052	0.0154378	-0.22034	0.0191777	-0.37277	0.0216918	-0.467407	0.0248161	-0.510315
0.0765	0.147172	0.0146429	0.0500713	0.00752753	-0.0319753	0.00577626	-0.108818	0.00776485	-0.171006	0.0120674	-0.218277	0.0163322	-0.254853	0.020629	-0.257678	0.025395	-0.278232	0.0188314	0.235678	0.0228533	0.0787616	0.0122516	-0.0732718	0.00929159	-0.19786	0.016074	-0.295677	0.0187489	-0.364127	0.0289508	-0.411166	0.0189658	-0.425544	0.0235309	-0.4504	0.0264091	0.124683	0.0160387	0.0575166	0.0106513	-0.0507729	0.0197182	-0.223647	0.0174796	-0.369675	0.0274143	-0.470224	0.0217917	-0.507853
0.077	0.149294	0.0144676	0.0501835	0.00958374	-0.0272262	0.0103813	-0.108065	0.00690713	-0.169608	0.00991563	-0.217849	0.0165131	-0.255488	0.0178468	-0.256841	0.0258342	-0.27583	0.0159133	0.236089	0.0235869	0.0799781	0.0173998	-0.0746084	0.0124101	-0.197525	0.0139219	-0.295664	0.0216352	-0.363037	0.0301419	-0.411503	0.018144	-0.428523	0.0257111	-0.449349	0.0227158	0.125083	0.0162323	0.0552891	0.0131735	-0.0511479	0.0207469	-0.223836	0.016389	-0.370147	0.0301872	-0.469963	0.0204207	-0.511086
0.0775	0.147817	0.0194915	0.0515479	0.00905712	-0.0278124	0.0110223	-0.106734	0.00948137	-0.168855	0.0104024	-0.216934	0.0144616	-0.252453	0.0143611	-0.259969	0.0252809	-0.273078	0.0162194	0.23684	0.0243032	0.0797069	0.0142219	-0.073233	0.0135663	-0.197629	0.012991	-0.294718	0.0245267	-0.364597	0.0272833	-0.412543	0.0201957	-0.430007	0.0262246	-0.451951	0.0231491	0.126687	0.0156311	0.057965	0.0106579	-0.0526942	0.0160056	-0.22377	0.0156803	-0.368626	0.0308832	-0.466002	0.0210316	-0.514127
0.078	0.147828	0.0175301	0.0527807	0.00761549	-0.0334354	0.0129043	-0.10748	0.00914998	-0.170996	0.0134055	-0.216999	0.0143293	-0.251255	0.0131969	-0.263544	0.0210617	-0.270809	0.0152957	0.237477	0.0251334	0.0797855	0.00941617	-0.07054	0.0120839	-0.197347	0.0123786	-0.295323	0.0233187	-0.366148	0.0243493	-0.413462	0.0226293	-0.430004	0.0265407	-0.453989	0.0234345	0.125192	0.0182196	0.0600235	0.00777512	-0.0524483	0.0118002	-0.22137	0.0187156	-0.37129	0.0258714	-0.463935	0.0195252	-0.515212
0.0785	0.147003	0.0152679	0.0545224	0.00614292	-0.0362475	0.00972494	-0.106889	0.00822159	-0.17278	0.013804	-0.217478	0.0153618	-0.25098	0.0146008	-0.258435	0.0117708	-0.271852	0.0133605	0.237085	0.0272345	0.0795049	0.00768862	-0.0710752	0.0100638	-0.197065	0.0120401	-0.295941	0.0208852	-0.363717	0.0226239	-0.414044	0.0201112	-0.428785	0.0262124	-0.45326	0.0240461	0.121932	0.0217463	0.0576706	0.00761167	-0.0534377	0.0125583	-0.219203	0.0238203	-0.376609	0.0223356	-0.465161	0.0175732	-0.516778
0.079	0.143862	0.0144611	0.0552972	0.00886021	-0.0352129	0.0081969	-0.106259	0.00930893	-0.173183	0.0102436	-0.217405	0.0170334	-0.251412	0.0167916	-0.253673	0.0083658	-0.273175	0.0137068	0.235482	0.0310725	0.0784575	0.00625943	-0.0721695	0.007427	-0.197293	0.0124744	-0.294164	0.0197596	-0.36105	0.0216253	-0.414052	0.0171661	-0.427837	0.0250845	-0.451985	0.0263694	0.120843	0.0228639	0.0560136	0.00901624	-0.0557839	0.0131531	-0.220583	0.0233419	-0.376577	0.0256052	-0.467058	0.0175527	-0.517551
0.0795	0.14224	0.0122064	0.0538484	0.0104223	-0.0329972	0.00932951	-0.107748	0.0115341	-0.170856	0.00827977	-0.217284	0.0194115	-0.254743	0.0192405	-0.258029	0.0139413	-0.27523	0.0132456	0.233751	0.0264406	0.0796101	0.00881855	-0.0717006	0.00743781	-0.198693	0.0143853	-0.292589	0.019672	-0.36184	0.0203852	-0.41412	0.019969	-0.427812	0.0242751	-0.454497	0.028685	0.120114	0.0223373	0.0563018	0.0107725	-0.0575882	0.012593	-0.221696	0.0199195	-0.372912	0.0272683	-0.464527	0.0223831	-0.51865
0.08	0.141162	0.00968491	0.052168	0.0145471	-0.0324499	0.0115576	-0.108543	0.0109095	-0.165767	0.00842059	-0.218212	0.0213528	-0.255369	0.0195643	-0.259151	0.019295	-0.277328	0.0117333	0.232623	0.0217383	0.0823408	0.0110557	-0.0713028	0.00642245	-0.199719	0.0150738	-0.293731	0.0205428	-0.362407	0.0193767	-0.414665	0.024342	-0.428029	0.0245064	-0.457508	0.0310429	0.120236	0.020287	0.055438	0.0115523	-0.0596238	0.0107675	-0.220501	0.0223025	-0.373207	0.0227723	-0.461749	0.0282776	-0.520998
0.0805	0.139824	0.00672626	0.0504019	0.0145098	-0.0347375	0.0115613	-0.108702	0.00869444	-0.164976	0.0117158	-0.220703	0.0224578	-0.250808	0.0154642	-0.253208	0.0138847	-0.274348	0.00781619	0.233671	0.0225144	0.082393	0.0114545	-0.0703897	0.00699484	-0.199545	0.0130326	-0.294722	0.0212982	-0.363643	0.0203117	-0.413581	0.0264165	-0.428185	0.0240635	-0.456596	0.0314187	0.122563	0.0198723	0.0550811	0.00879587	-0.0616814	0.00878753	-0.218813	0.0269209	-0.375782	0.019335	-0.464317	0.026135	-0.521545
0.081	0.142449	0.0102349	0.0494617	0.012165	-0.036295	0.0100534	-0.108226	0.00774056	-0.171243	0.0160225	-0.22239	0.0201902	-0.246446	0.0131407	-0.250829	0.00999919	-0.270815	0.0093295	0.236001	0.0247044	0.0804271	0.0117187	-0.0712254	0.00574318	-0.199112	0.0114043	-0.294327	0.0201564	-0.364607	0.0222723	-0.412584	0.0273448	-0.427181	0.0221649	-0.454787	0.0284026	0.127664	0.016345	0.0548985	0.00617324	-0.0627111	0.00889499	-0.220466	0.0256957	-0.375352	0.020099	-0.466227	0.0237909	-0.518676
0.0815	0.147003	0.0140778	0.047259	0.00650487	-0.0349534	0.00896322	-0.10685	0.00637042	-0.175259	0.0176983	-0.220911	0.0180615	-0.243435	0.0109151	-0.254655	0.0128527	-0.271587	0.0116263	0.237773	0.0239657	0.078771	0.0132094	-0.0744753	0.00555002	-0.197509	0.0110913	-0.29334	0.0182056	-0.363284	0.0230113	-0.413035	0.024998	-0.425763	0.0207934	-0.454453	0.0253131	0.1307	0.0110311	0.0564675	0.00982549	-0.0617767	0.00869345	-0.224944	0.0246226	-0.374107	0.0226878	-0.462298	0.0294189	-0.516788
0.082	0.149778	0.0152392	0.0437426	0.0021217	-0.0331989	0.0089309	-0.107534	0.00656813	-0.172789	0.0149226	-0.217337	0.0155733	-0.244519	0.0103398	-0.257115	0.017204	-0.2733	0.0140395	0.238257	0.0220162	0.0784764	0.0156321	-0.0765034	0.00532218	-0.195465	0.0109941	-0.29194	0.0176899	-0.361724	0.0234312	-0.412909	0.0232169	-0.426265	0.0214985	-0.454154	0.0226272	0.127866	0.0135347	0.0598748	0.0145032	-0.0609556	0.0112993	-0.227074	0.0249948	-0.373843	0.0241527	-0.458778	0.0359938	-0.51797
0.0825	0.148779	0.0176916	0.0433919	0.00573555	-0.034171	0.010777	-0.110317	0.0101898	-0.170233	0.0131705	-0.214444	0.0120334	-0.25172	0.0147388	-0.260585	0.022476	-0.271746	0.0160925	0.237538	0.0206245	0.0796293	0.0154467	-0.0749033	0.00862231	-0.197647	0.0131148	-0.291155	0.0179436	-0.362521	0.0239647	-0.41124	0.0240646	-0.427902	0.0216676	-0.455138	0.0213708	0.126326	0.0195456	0.0604259	0.0125523	-0.0608917	0.0107489	-0.226728	0.0244016	-0.374013	0.0217308	-0.463504	0.0304484	-0.519811
0.083	0.14378	0.0159083	0.046222	0.0102659	-0.0352617	0.0142073	-0.110381	0.0103273	-0.170178	0.0123899	-0.215659	0.0128986	-0.254603	0.0168823	-0.265446	0.0252423	-0.269509	0.015721	0.235619	0.0206808	0.0788839	0.0117848	-0.0743906	0.0112706	-0.202067	0.0158715	-0.29199	0.0188438	-0.363555	0.0248104	-0.409611	0.0256698	-0.430803	0.0209833	-0.456254	0.0224961	0.129441	0.0178957	0.0584704	0.0111938	-0.0602712	0.00969766	-0.225496	0.0267241	-0.371998	0.0215668	-0.46893	0.023909	-0.520574
0.0835	0.140277	0.0120197	0.0516539	0.00622355	-0.033356	0.0104251	-0.106557	0.00474907	-0.170957	0.0115227	-0.220374	0.0184579	-0.247133	0.0120265	-0.267206	0.0237976	-0.271975	0.0142342	0.234362	0.0223586	0.0772429	0.00950918	-0.075999	0.010641	-0.202511	0.0156216	-0.29411	0.0191822	-0.364211	0.0247515	-0.408545	0.0260969	-0.432683	0.0217326	-0.455777	0.0220208	0.130793	0.0152389	0.0556071	0.0123044	-0.0578575	0.00841719	-0.222764	0.0275279	-0.369917	0.0264385	-0.470986	0.0219548	-0.520045
0.084	0.138594	0.00860676	0.0544144	0.00914126	-0.031353	0.00637815	-0.104537	0.00554082	-0.173324	0.0096068	-0.219653	0.0166164	-0.241587	0.0110353	-0.266568	0.024749	-0.275439	0.0181477	0.234482	0.0247495	0.0804113	0.0104311	-0.0767984	0.0108879	-0.199846	0.0127591	-0.293917	0.0183257	-0.365585	0.0246035	-0.407581	0.0256106	-0.432016	0.0244848	-0.454877	0.0209796	0.129205	0.0153145	0.0558803	0.0129236	-0.0547746	0.00965791	-0.221677	0.025535	-0.370964	0.028792	-0.471122	0.019986	-0.517286
0.0845	0.138266	0.00482412	0.0516223	0.00942439	-0.0300504	0.00854686	-0.106198	0.00918144	-0.175548	0.00647194	-0.211929	0.00705444	-0.24434	0.0138527	-0.261077	0.019153	-0.277655	0.0159812	0.235856	0.0255606	0.083199	0.0125752	-0.0776626	0.0123757	-0.198629	0.0130693	-0.291922	0.0180698	-0.366687	0.0241966	-0.407534	0.02454	-0.430351	0.0271232	-0.453345	0.0213236	0.128911	0.0164582	0.05924	0.0134554	-0.0553939	0.0129616	-0.222993	0.0262919	-0.372252	0.0274673	-0.467569	0.0224068	-0.515034
0.085	0.140527	0.00301189	0.0481515	0.00959768	-0.0290355	0.00930969	-0.108098	0.0127935	-0.172822	0.00579981	-0.209105	0.00619967	-0.246097	0.0139689	-0.255289	0.0134738	-0.279808	0.0109722	0.235894	0.0234356	0.0807632	0.0101262	-0.0777271	0.0137823	-0.199469	0.0143688	-0.292701	0.0179662	-0.365875	0.023041	-0.40895	0.0228625	-0.429189	0.0284026	-0.45289	0.021935	0.12938	0.0173177	0.0591037	0.0110167	-0.0573109	0.0158255	-0.22307	0.0267201	-0.371577	0.0279045	-0.465403	0.0276409	-0.516634
0.0855	0.142172	0.00469315	0.0459553	0.0100892	-0.0312287	0.00762618	-0.109596	0.0125282	-0.169321	0.00769917	-0.21487	0.0152713	-0.244505	0.00778921	-0.254104	0.0162861	-0.280225	0.0162734	0.234899	0.0224688	0.079265	0.00795517	-0.0764072	0.0157374	-0.200017	0.014097	-0.296354	0.0166806	-0.366016	0.0224977	-0.409849	0.0218661	-0.427796	0.0287043	-0.454773	0.0235553	0.130298	0.0193323	0.0554487	0.0101416	-0.0579045	0.0129608	-0.221193	0.0243122	-0.369077	0.0296052	-0.468233	0.0258749	-0.518669
0.086	0.140419	0.00817208	0.0452133	0.0157385	-0.0357521	0.0080077	-0.112687	0.0125542	-0.169661	0.00763946	-0.218838	0.0162266	-0.245589	0.00443833	-0.256201	0.0185696	-0.281003	0.0188748	0.236143	0.024096	0.0799929	0.00795499	-0.0754	0.0167133	-0.200153	0.0138217	-0.298516	0.0162439	-0.369887	0.0241415	-0.409752	0.0229561	-0.425706	0.0280223	-0.456009	0.0250643	0.128376	0.0227929	0.0544503	0.0100932	-0.0592117	0.00898682	-0.221386	0.0214954	-0.368956	0.0268207	-0.469819	0.0200852	-0.519789
0.0865	0.138485	0.00737111	0.0443361	0.0102908	-0.0385199	0.00978611	-0.116571	0.0136421	-0.169308	0.00835105	-0.216573	0.0104198	-0.250066	0.011173	-0.25732	0.0138825	-0.280987	0.0179529	0.237405	0.0260691	0.0800607	0.00833666	-0.0729423	0.0105932	-0.199577	0.0160471	-0.296418	0.0183956	-0.372135	0.0264837	-0.408007	0.0243105	-0.425767	0.0248285	-0.455753	0.0258282	0.12437	0.0243883	0.0556849	0.00665077	-0.058169	0.00799011	-0.223841	0.0205909	-0.37219	0.0246139	-0.467842	0.018965	-0.521287
0.087	0.142269	0.00670154	0.0449681	0.00522688	-0.0396537	0.01035	-0.11529	0.0147309	-0.169645	0.0135914	-0.212747	0.00941544	-0.252143	0.0189949	-0.254816	0.0122428	-0.278525	0.0170079	0.236357	0.0248212	0.079753	0.010255	-0.0715021	0.0051764	-0.196194	0.0153079	-0.294262	0.0201415	-0.371594	0.0271941	-0.406429	0.0264289	-0.426868	0.0222086	-0.453722	0.026342	0.123726	0.0228157	0.0555609	0.0092828	-0.054361	0.0100218	-0.223277	0.0234431	-0.373012	0.0274618	-0.467066	0.022932	-0.525047
0.0875	0.146943	0.0112934	0.0510379	0.00734152	-0.0404379	0.0101846	-0.109387	0.0148417	-0.171922	0.018535	-0.210764	0.0140563	-0.25126	0.0188314	-0.252803	0.0165566	-0.277023	0.0166923	0.234797	0.023415	0.0804896	0.0126178	-0.0713192	0.00592342	-0.192166	0.0163015	-0.295038	0.0191517	-0.371488	0.027058	-0.407141	0.0268716	-0.427125	0.0224283	-0.450916	0.0262099	0.12112	0.0192962	0.054972	0.0118438	-0.0533546	0.0128996	-0.220082	0.0285077	-0.371175	0.0288567	-0.466559	0.0262206	-0.527594
0.088	0.149936	0.0156941	0.0548101	0.00631107	-0.0406179	0.00969623	-0.106526	0.0127956	-0.172327	0.0142464	-0.212063	0.0163424	-0.251829	0.0180901	-0.254472	0.0164402	-0.27853	0.0123899	0.235821	0.0239031	0.0814378	0.0136607	-0.0703031	0.00788586	-0.19304	0.0170601	-0.295931	0.0203789	-0.371096	0.025941	-0.408848	0.0265347	-0.426664	0.0233064	-0.451153	0.0247523	0.117997	0.0184234	0.0548592	0.0119572	-0.0552178	0.0154552	-0.218804	0.0304102	-0.371483	0.0250613	-0.463641	0.0258385	-0.524143
0.0885	0.152542	0.018025	0.052596	0.0079529	-0.0394798	0.00768903	-0.10661	0.011262	-0.17179	0.0113558	-0.216113	0.0150498	-0.253383	0.0186499	-0.258782	0.0130679	-0.278031	0.0150124	0.238192	0.025127	0.0808021	0.0119588	-0.0698071	0.00828636	-0.196799	0.0167972	-0.295888	0.0208531	-0.369872	0.0251748	-0.410568	0.0261233	-0.427119	0.025971	-0.452301	0.0232988	0.120078	0.0179715	0.0554432	0.0108349	-0.0556228	0.0140231	-0.218649	0.027375	-0.373645	0.022596	-0.464586	0.0189091	-0.520647
0.089	0.152204	0.0167426	0.0513125	0.0112731	-0.0378848	0.00606341	-0.108256	0.0120539	-0.172302	0.0111634	-0.217978	0.0118138	-0.253038	0.0183524	-0.262395	0.0160687	-0.273491	0.0198572	0.239512	0.0271758	0.0796907	0.00909677	-0.0698701	0.00745297	-0.197405	0.0125175	-0.294486	0.0207934	-0.368978	0.0264309	-0.41098	0.0266728	-0.427756	0.0287402	-0.452395	0.0215934	0.123373	0.0167699	0.0551318	0.00820105	-0.0555812	0.00956239	-0.220556	0.0210228	-0.37594	0.0235943	-0.469851	0.0159523	-0.520435
0.0895	0.1502	0.0151406	0.0514101	0.0124389	-0.0385546	0.00781382	-0.111844	0.0102979	-0.173458	0.0100323	-0.215101	0.0134531	-0.251185	0.0156236	-0.26515	0.0149534	-0.27285	0.0203476	0.242427	0.0298306	0.0790829	0.00710243	-0.0706437	0.00729958	-0.195649	0.00826773	-0.293921	0.0200892	-0.36809	0.0286311	-0.412289	0.0272985	-0.427814	0.0274072	-0.453034	0.0224024	0.126658	0.0165367	0.0543485	0.00666758	-0.0575434	0.0096141	-0.225029	0.0164505	-0.377233	0.024766	-0.469412	0.0177592	-0.520822
0.09	0.146236	0.00966808	0.0515028	0.0104168	-0.0386523	0.00545058	-0.112974	0.00845557	-0.173561	0.0105885	-0.213278	0.0192833	-0.250539	0.0154821	-0.26518	0.0178326	-0.276096	0.0183738	0.2461	0.0304337	0.0773388	0.00711722	-0.072465	0.00836867	-0.193111	0.00788692	-0.294267	0.0158838	-0.366888	0.0291604	-0.414698	0.0262734	-0.43044	0.0228602	-0.453938	0.025171	0.129232	0.0172381	0.05608	0.00725969	-0.0585921	0.0170687	-0.227659	0.0183522	-0.374994	0.0266058	-0.467101	0.0255342	-0.523455
0.0905	0.14367	0.00846421	0.0492939	0.00647823	-0.0356947	0.00635801	-0.110779	0.00651765	-0.173603	0.0117652	-0.21464	0.0161367	-0.255523	0.0172105	-0.261116	0.0130085	-0.27916	0.0162207	0.244679	0.0278498	0.075422	0.00879941	-0.0736786	0.0093914	-0.191855	0.010094	-0.293114	0.0125825	-0.365618	0.0274522	-0.413968	0.0236096	-0.433638	0.0202892	-0.454469	0.0253629	0.131402	0.0151746	0.0580284	0.00919175	-0.0571331	0.0205486	-0.227853	0.0203689	-0.371756	0.0290754	-0.469202	0.0277207	-0.527331
0.091	0.144047	0.00932649	0.0452416	0.00940954	-0.0348531	0.00901851	-0.108593	0.0083085	-0.174142	0.0092761	-0.214274	0.014005	-0.26275	0.0163023	-0.261264	0.00916099	-0.279328	0.0139527	0.241055	0.027653	0.0770725	0.00930518	-0.0733909	0.00977977	-0.194044	0.0101822	-0.293725	0.0155633	-0.36392	0.0262731	-0.411776	0.0218743	-0.433609	0.0215997	-0.453387	0.0238038	0.130605	0.0152862	0.0557804	0.00890881	-0.0566253	0.0160383	-0.226158	0.0201956	-0.371618	0.0287425	-0.469995	0.0251494	-0.527203
0.0915	0.142227	0.00653515	0.0442295	0.00807946	-0.0366281	0.00907161	-0.105931	0.0102493	-0.17532	0.00697307	-0.212128	0.0118418	-0.263239	0.0112591	-0.266024	0.00745006	-0.278468	0.0119455	0.241678	0.0290645	0.0800931	0.00909823	-0.0740823	0.00899193	-0.197164	0.00913901	-0.295099	0.0181813	-0.364964	0.025996	-0.411049	0.0214988	-0.432169	0.0249316	-0.451582	0.0247468	0.124239	0.017902	0.0500875	0.00879008	-0.0590871	0.0120253	-0.22423	0.0204981	-0.373153	0.0264596	-0.467073	0.0253676	-0.525796
0.092	0.140961	0.00392461	0.0456144	0.0065853	-0.0364033	0.00951647	-0.106077	0.0117925	-0.178512	0.0117673	-0.211485	0.0121493	-0.259902	0.0101378	-0.267251	0.00737459	-0.281353	0.0120436	0.24324	0.0279307	0.079537	0.0080931	-0.0748607	0.00842089	-0.19822	0.0100783	-0.295879	0.0204784	-0.367686	0.0253822	-0.410382	0.0207907	-0.430831	0.0293569	-0.452354	0.0272192	0.119626	0.0198468	0.0466549	0.0121193	-0.0607189	0.0109164	-0.224781	0.0218395	-0.372043	0.0264729	-0.466478	0.0300538	-0.526648
0.0925	0.141468	0.00590733	0.0491773	0.00560655	-0.0363436	0.00970321	-0.111233	0.0108974	-0.17867	0.0167358	-0.213886	0.0139718	-0.25824	0.0123471	-0.265624	0.0113221	-0.28317	0.0172287	0.242839	0.02659	0.0756154	0.0111852	-0.0733435	0.00909669	-0.199548	0.0128895	-0.297064	0.0231926	-0.366908	0.0232363	-0.410976	0.0217349	-0.430718	0.0309772	-0.453712	0.0276052	0.121183	0.0220649	0.0483286	0.0150693	-0.0590806	0.010029	-0.224752	0.021524	-0.369305	0.0292145	-0.467948	0.0335513	-0.525849
0.093	0.139841	0.00903966	0.0525364	0.00836705	-0.0380103	0.00884433	-0.112757	0.010215	-0.173776	0.0179713	-0.217252	0.0146313	-0.257095	0.0155961	-0.265234	0.0168562	-0.281495	0.0178281	0.240631	0.0285908	0.0750399	0.0127062	-0.0710714	0.00799321	-0.201053	0.0158486	-0.297674	0.0228261	-0.364105	0.0233119	-0.41248	0.0233186	-0.43084	0.0254018	-0.453934	0.0219826	0.123204	0.0228768	0.0512283	0.0153667	-0.0569625	0.0109611	-0.224005	0.0190136	-0.368021	0.0294383	-0.467376	0.0334169	-0.522746
0.0935	0.13838	0.00998855	0.0535389	0.0104248	-0.0371984	0.0102313	-0.108297	0.00771403	-0.17105	0.0182321	-0.219091	0.0140615	-0.254399	0.0160148	-0.261987	0.0114913	-0.279318	0.0198952	0.239266	0.0311097	0.079239	0.0116411	-0.0693991	0.00732437	-0.198737	0.0140351	-0.297049	0.0204125	-0.365862	0.0263277	-0.413554	0.0243011	-0.430151	0.0210289	-0.454833	0.0186004	0.122401	0.0227081	0.054509	0.0128731	-0.0567063	0.0122224	-0.226683	0.0166245	-0.368936	0.0276906	-0.466611	0.0328737	-0.521165
0.094	0.141664	0.00965495	0.0553157	0.0105906	-0.0353025	0.0116292	-0.106651	0.00581042	-0.170748	0.010685	-0.219701	0.0135414	-0.252626	0.0179955	-0.25675	0.00414316	-0.278167	0.0206185	0.240386	0.0299354	0.0826142	0.0128624	-0.068135	0.00875962	-0.195975	0.0122003	-0.294938	0.0182882	-0.370368	0.0289452	-0.415095	0.0243984	-0.430013	0.0202594	-0.455707	0.0223728	0.122542	0.0221701	0.0568731	0.00885136	-0.0588193	0.0109381	-0.226879	0.018351	-0.372898	0.0259219	-0.465769	0.032	-0.520964
0.0945	0.146747	0.00791848	0.0559879	0.0112555	-0.0358413	0.0106722	-0.110397	0.00314332	-0.170232	0.00979921	-0.21747	0.0111532	-0.254393	0.0156426	-0.256938	0.00444284	-0.277366	0.0195316	0.241336	0.028202	0.0829568	0.0148901	-0.0677742	0.0073816	-0.195148	0.0116673	-0.293051	0.0178301	-0.370171	0.0264727	-0.414172	0.0231541	-0.428788	0.0200185	-0.455166	0.0271192	0.124357	0.0215797	0.0550721	0.00572608	-0.0615525	0.00890872	-0.221539	0.0223445	-0.376036	0.0249404	-0.466231	0.0285424	-0.520476
0.095	0.148394	0.0113026	0.0560276	0.0127138	-0.0354626	0.00643093	-0.112956	0.00786497	-0.170812	0.0114122	-0.215513	0.00972748	-0.256159	0.0180367	-0.257124	0.0074836	-0.274417	0.0167305	0.239222	0.0276879	0.0813974	0.0135989	-0.0686532	0.00985402	-0.193846	0.0121683	-0.291386	0.0175087	-0.367686	0.0215197	-0.410452	0.0224825	-0.427394	0.0243958	-0.454938	0.0281482	0.12395	0.0235515	0.0527182	0.00761804	-0.0628981	0.00782376	-0.218928	0.0244306	-0.375005	0.0246306	-0.466134	0.0229227	-0.520035
0.0955	0.149011	0.013522	0.0590273	0.0135262	-0.0344512	0.00556863	-0.114376	0.00968583	-0.170745	0.0173327	-0.217783	0.0130913	-0.256056	0.0158252	-0.254427	0.0112003	-0.273184	0.0131551	0.236653	0.0280725	0.0808306	0.011655	-0.0693085	0.00689543	-0.19286	0.0113182	-0.288435	0.015977	-0.365704	0.0180568	-0.409617	0.0236409	-0.427671	0.0289636	-0.454809	0.0273199	0.121048	0.0267298	0.0526789	0.00984539	-0.0619818	0.0071065	-0.219828	0.0246359	-0.373427	0.0254372	-0.46494	0.0206222	-0.520689
0.096	0.150652	0.0146911	0.0601306	0.015601	-0.0377119	0.00920442	-0.116181	0.012345	-0.172377	0.0163675	-0.218741	0.0166014	-0.255692	0.0160127	-0.254973	0.0116895	-0.275153	0.0120341	0.238963	0.0269142	0.0810633	0.00891697	-0.069899	0.00682503	-0.193594	0.0120071	-0.287218	0.0165912	-0.362336	0.016782	-0.41134	0.025024	-0.428396	0.0287052	-0.455244	0.0245501	0.120587	0.0260962	0.0541139	0.00977287	-0.0581286	0.00646351	-0.221403	0.0236509	-0.374115	0.025567	-0.465171	0.0219851	-0.522789
0.0965	0.149851	0.0169378	0.0572078	0.014957	-0.0410791	0.0110227	-0.114292	0.00623866	-0.174904	0.0156333	-0.217064	0.0172274	-0.25232	0.0127623	-0.256425	0.00978566	-0.27667	0.0112664	0.242214	0.0261691	0.0805925	0.00563368	-0.0729122	0.0105287	-0.196221	0.0149847	-0.291684	0.0174298	-0.360027	0.0185851	-0.410915	0.0282581	-0.43022	0.0267289	-0.455915	0.0211358	0.122578	0.023006	0.0545242	0.00936637	-0.0551635	0.010455	-0.225713	0.0201596	-0.375037	0.0244716	-0.466235	0.0221035	-0.525268
0.097	0.148796	0.0203384	0.0552236	0.0131052	-0.0376353	0.00826028	-0.111644	0.00446542	-0.173964	0.0144724	-0.217604	0.0168408	-0.249362	0.0116313	-0.255997	0.00928703	-0.277565	0.0111963	0.240589	0.0236993	0.0818459	0.00737529	-0.076336	0.0110659	-0.199081	0.0194781	-0.295149	0.0180733	-0.364142	0.0292327	-0.408982	0.0271705	-0.432781	0.0237386	-0.454099	0.0208855	0.123232	0.0225715	0.0527762	0.0117217	-0.0568502	0.0138506	-0.227426	0.0198362	-0.374357	0.02331	-0.468713	0.0210506	-0.526924
0.0975	0.151532	0.0219408	0.0561118	0.0111909	-0.0317681	0.00767767	-0.114586	0.00804888	-0.17235	0.0141989	-0.220148	0.013898	-0.251522	0.00973115	-0.260067	0.00995848	-0.280158	0.0129187	0.237777	0.0219664	0.0831052	0.0158579	-0.0740571	0.00807548	-0.199954	0.0182241	-0.295268	0.017278	-0.36998	0.0379992	-0.409433	0.0255151	-0.431788	0.0205533	-0.453062	0.0250573	0.122951	0.020659	0.0530303	0.0136015	-0.0599017	0.0135993	-0.223321	0.0223201	-0.373788	0.0242014	-0.470104	0.0212453	-0.526937
0.098	0.15313	0.0207792	0.0576275	0.00910461	-0.0304201	0.00786968	-0.11698	0.0131938	-0.171899	0.0117731	-0.22244	0.013789	-0.253258	0.00871301	-0.264842	0.0153582	-0.28291	0.015311	0.237614	0.0218347	0.081377	0.0148155	-0.0702585	0.00656457	-0.199651	0.014051	-0.294742	0.0174519	-0.370137	0.029932	-0.409501	0.0229115	-0.428847	0.0199241	-0.453694	0.0274686	0.124227	0.0163693	0.0555324	0.0123537	-0.059083	0.0160626	-0.219756	0.0259885	-0.373332	0.0260863	-0.469018	0.0210198	-0.523824
0.0985	0.150003	0.0172544	0.0567744	0.00787608	-0.0327421	0.00733446	-0.112798	0.0121336	-0.171556	0.0100932	-0.222273	0.0125472	-0.252892	0.00819792	-0.265655	0.0180147	-0.281352	0.0181333	0.238521	0.0229057	0.0799237	0.00922075	-0.0707666	0.00622093	-0.200007	0.0158604	-0.294204	0.0182841	-0.368296	0.0247223	-0.408471	0.020214	-0.42786	0.0200562	-0.453031	0.0254878	0.126685	0.0135255	0.0567561	0.0118844	-0.0573092	0.0178376	-0.219634	0.0329137	-0.372856	0.0269161	-0.468905	0.0200017	-0.519595
0.099	0.147166	0.016091	0.0533616	0.00963683	-0.0358527	0.00445286	-0.109203	0.0105185	-0.173671	0.0134863	-0.219048	0.0125967	-0.252646	0.00893804	-0.267731	0.019188	-0.27887	0.0141848	0.239791	0.0257034	0.0805972	0.00701365	-0.0722649	0.00820134	-0.199612	0.0154864	-0.293855	0.0197523	-0.367127	0.0245498	-0.408001	0.0199211	-0.42853	0.0195255	-0.451609	0.0238123	0.126164	0.0152658	0.0579239	0.0111414	-0.0602384	0.012064	-0.221194	0.036516	-0.374196	0.0283786	-0.472074	0.021781	-0.519189
0.0995	0.148019	0.0159303	0.0511226	0.00950291	-0.0367249	0.00447601	-0.111678	0.0114643	-0.17668	0.0165731	-0.216458	0.013541	-0.251596	0.0102685	-0.26768	0.0177783	-0.279722	0.0129455	0.240811	0.0280137	0.0819084	0.00841729	-0.0708087	0.00807357	-0.197788	0.0162311	-0.294045	0.0219456	-0.365031	0.0248236	-0.408777	0.0208761	-0.428784	0.0187489	-0.449868	0.0243243	0.12349	0.0200689	0.0563532	0.010502	-0.0636359	0.00962126	-0.224528	0.0277568	-0.37407	0.0318627	-0.475004	0.0257601	-0.521419
0.1	0.149754	0.0137221	0.0505174	0.0102537	-0.0339716	0.00291652	-0.115425	0.0129075	-0.175024	0.0138682	-0.217754	0.0120475	-0.250057	0.0116047	-0.264937	0.0146977	-0.283776	0.0146582	0.242349	0.0273615	0.0828996	0.00983314	-0.0661194	0.0111432	-0.194963	0.0147369	-0.29538	0.0240108	-0.364419	0.0264566	-0.409826	0.0225161	-0.427232	0.020638	-0.449001	0.0233982	0.122556	0.0248396	0.0508709	0.0135829	-0.0643232	0.0104924	-0.225762	0.022929	-0.373756	0.0305602	-0.475037	0.0253845	-0.522055
0.1005	0.146917	0.0135825	0.0496377	0.00782097	-0.0308423	0.00621873	-0.113748	0.00950589	-0.170881	0.0131889	-0.218995	0.00885034	-0.251126	0.01373	-0.261546	0.00843205	-0.286873	0.0160453	0.243369	0.0247144	0.0820654	0.00891368	-0.0637035	0.0114586	-0.19485	0.0108059	-0.296735	0.0222994	-0.36787	0.0290422	-0.410207	0.0236019	-0.426662	0.0231898	-0.449671	0.0208492	0.120646	0.0263185	0.0498548	0.0183385	-0.0623981	0.0117075	-0.222207	0.0255978	-0.378132	0.0239362	-0.473168	0.0255958	-0.521697
0.101	0.143299	0.0161923	0.0488774	0.0058888	-0.0300081	0.00691259	-0.11118	0.00661511	-0.168719	0.0107252	-0.219384	0.00716089	-0.252374	0.0160506	-0.257544	0.00399044	-0.28525	0.0135892	0.241193	0.0228063	0.0814283	0.00849351	-0.0679195	0.00705118	-0.194436	0.0090625	-0.29517	0.0170374	-0.369761	0.0296835	-0.411068	0.0239246	-0.428492	0.0219331	-0.449977	0.0185956	0.11916	0.0254311	0.0527938	0.0130925	-0.0547286	0.015394	-0.220031	0.0270862	-0.379629	0.0203902	-0.470424	0.0292047	-0.521197
0.1015	0.146857	0.0120871	0.0501543	0.00605611	-0.0302106	0.00863604	-0.111989	0.00620128	-0.171174	0.00659985	-0.224292	0.0135524	-0.249853	0.0130033	-0.260145	0.00262154	-0.283846	0.0121538	0.238602	0.0215237	0.0827721	0.00897266	-0.0741088	0.00389353	-0.19179	0.010817	-0.292147	0.0153143	-0.367644	0.0283371	-0.41235	0.0224327	-0.429938	0.0227909	-0.450454	0.021193	0.120266	0.0221419	0.0521877	0.00694405	-0.049912	0.0206257	-0.218855	0.0270803	-0.376938	0.0216871	-0.471586	0.0287755	-0.521689
0.102	0.152261	0.00885249	0.0543881	0.00769063	-0.0332334	0.0115795	-0.112801	0.00948974	-0.175964	0.0105461	-0.226835	0.0205395	-0.248274	0.0103668	-0.265998	0.00775568	-0.285152	0.0176658	0.237495	0.0205005	0.0834595	0.00932328	-0.0776878	0.00583569	-0.192567	0.0110853	-0.293991	0.02195	-0.36536	0.0263487	-0.414026	0.0203533	-0.429032	0.0259968	-0.452681	0.026845	0.120254	0.020539	0.0517725	0.00654912	-0.0563861	0.0178096	-0.21791	0.0298877	-0.377888	0.0246201	-0.474127	0.0219327	-0.524059
0.1025	0.154103	0.00958527	0.0574114	0.00866201	-0.037384	0.01363	-0.110458	0.00612105	-0.178841	0.0191478	-0.220584	0.0134103	-0.249544	0.0126661	-0.26689	0.011217	-0.283479	0.024444	0.238693	0.0217915	0.0846066	0.0086017	-0.0772243	0.0103211	-0.196966	0.0158734	-0.298143	0.0276014	-0.363506	0.0230214	-0.414813	0.0200404	-0.428371	0.0250326	-0.454632	0.0286215	0.120718	0.0200719	0.05343	0.00822427	-0.0625059	0.0154151	-0.219362	0.0300222	-0.377926	0.0294	-0.472158	0.0186801	-0.52521
0.103	0.151788	0.0125474	0.0588094	0.00974688	-0.0373209	0.00932649	-0.106688	0.00659595	-0.178832	0.0210016	-0.216921	0.00473684	-0.250602	0.0161168	-0.265346	0.0151954	-0.280504	0.0241288	0.242689	0.0218814	0.0845515	0.00811408	-0.0750266	0.0114914	-0.20086	0.0176445	-0.297882	0.0233525	-0.362842	0.0200456	-0.413948	0.0217697	-0.429723	0.0214447	-0.454117	0.0240538	0.122258	0.0188438	0.0537312	0.0113053	-0.0609418	0.0120543	-0.219434	0.0272581	-0.37491	0.0285102	-0.470477	0.0182212	-0.525866
0.1035	0.148054	0.0138721	0.0574526	0.010427	-0.0369874	0.0065003	-0.105645	0.00472003	-0.176566	0.0224553	-0.220251	0.00910414	-0.253076	0.0167258	-0.264513	0.0145939	-0.281279	0.0220784	0.246496	0.0223697	0.0836709	0.0086829	-0.0745002	0.0109373	-0.202246	0.0174993	-0.297161	0.0191738	-0.363933	0.0197825	-0.413861	0.0238089	-0.431186	0.0220632	-0.453423	0.0192324	0.123429	0.0165585	0.0562519	0.0117034	-0.058845	0.0114642	-0.219453	0.0263466	-0.376299	0.0225904	-0.471181	0.0193091	-0.528335
0.104	0.149654	0.0128089	0.0520141	0.0123196	-0.0373713	0.00829581	-0.106578	0.00830277	-0.172266	0.0185167	-0.223017	0.0137209	-0.255562	0.016886	-0.265153	0.014666	-0.280182	0.0172123	0.246073	0.0252319	0.0835332	0.00879077	-0.0722106	0.00921468	-0.202551	0.0189222	-0.296138	0.0158681	-0.363116	0.0217578	-0.41437	0.0249957	-0.430894	0.026322	-0.452895	0.0179246	0.12333	0.0167162	0.0600089	0.0101537	-0.0604049	0.0123831	-0.220443	0.0273646	-0.379993	0.0229644	-0.471152	0.0230153	-0.529075
0.1045	0.157809	0.0172658	0.0504198	0.0116995	-0.0376284	0.0120085	-0.108994	0.0064649	-0.170146	0.0138248	-0.224156	0.0136331	-0.255442	0.0140755	-0.262741	0.0157544	-0.276787	0.0147781	0.242973	0.0243094	0.081248	0.00647536	-0.07015	0.00798044	-0.200778	0.0171555	-0.293469	0.0137672	-0.363087	0.0246094	-0.415686	0.0280077	-0.429851	0.029788	-0.451404	0.0193938	0.121618	0.0215826	0.0586623	0.00923317	-0.0629099	0.010897	-0.219683	0.0296908	-0.379203	0.0271538	-0.471869	0.0256524	-0.526931
0.105	0.160671	0.0221356	0.0538117	0.00731621	-0.0395546	0.0114097	-0.110768	0.00688806	-0.167857	0.0124928	-0.222871	0.0171493	-0.255614	0.0109881	-0.25911	0.0198489	-0.277216	0.0163724	0.23982	0.0228758	0.0791638	0.00422308	-0.0724175	0.00926422	-0.198621	0.0165092	-0.292027	0.0144519	-0.365757	0.0250819	-0.416136	0.0314669	-0.430744	0.0272078	-0.451684	0.0209338	0.122877	0.0241981	0.055161	0.0100915	-0.0597076	0.0108244	-0.220117	0.0311966	-0.375525	0.0258582	-0.47347	0.0253645	-0.525075
0.1055	0.151286	0.0153816	0.0561742	0.00528669	-0.0395081	0.0138137	-0.112031	0.00619483	-0.163241	0.0165139	-0.21967	0.0151775	-0.255874	0.0103059	-0.261274	0.0159038	-0.280094	0.0162804	0.235999	0.0230883	0.0781699	0.00440058	-0.0763555	0.0111877	-0.198413	0.0136805	-0.292123	0.0157297	-0.367469	0.0240452	-0.41442	0.0297621	-0.43218	0.0245348	-0.45218	0.0209783	0.12694	0.0190199	0.0546918	0.012069	-0.0551249	0.0171272	-0.224708	0.0274848	-0.375234	0.02123	-0.471607	0.0257178	-0.523847
0.106	0.147398	0.00898536	0.0576996	0.00946911	-0.0355517	0.00963531	-0.114554	0.00861414	-0.165439	0.0119175	-0.219096	0.0120819	-0.255888	0.010644	-0.262404	0.0147376	-0.282709	0.0170378	0.233465	0.0220337	0.0777101	0.005114	-0.0768457	0.0092488	-0.199316	0.0110688	-0.292935	0.0175577	-0.367068	0.0240524	-0.412656	0.0249988	-0.430063	0.022764	-0.451743	0.0213317	0.128004	0.0143917	0.0536633	0.013702	-0.0574226	0.0130262	-0.226763	0.0246705	-0.379049	0.0224746	-0.468615	0.0272087	-0.522594
0.1065	0.154223	0.0124191	0.0591875	0.01365	-0.032937	0.00705315	-0.113753	0.00722449	-0.170956	0.0103008	-0.221699	0.0142552	-0.257623	0.0133144	-0.260367	0.0170032	-0.284544	0.0198141	0.234308	0.021798	0.0777808	0.004444	-0.0753875	0.00942179	-0.199494	0.00977394	-0.293638	0.020224	-0.366002	0.024135	-0.411844	0.0233237	-0.427184	0.0215594	-0.451782	0.0215496	0.12535	0.0134154	0.0524383	0.0110786	-0.0625694	0.0090553	-0.224707	0.0253467	-0.379548	0.0276312	-0.469574	0.026107	-0.522946
0.107	0.15614	0.0167134	0.0609257	0.012009	-0.0340025	0.00565018	-0.110536	0.00742595	-0.173763	0.00777135	-0.222587	0.019004	-0.257695	0.016977	-0.262678	0.0184531	-0.286066	0.0183043	0.23851	0.0223275	0.0794279	0.00493042	-0.0744084	0.0107668	-0.199417	0.0102932	-0.292866	0.0211217	-0.365164	0.0236211	-0.410282	0.0240658	-0.42833	0.020965	-0.45229	0.020906	0.123268	0.0136329	0.0546399	0.00663301	-0.0621421	0.0133174	-0.22463	0.0246021	-0.376172	0.0295173	-0.473952	0.0231663	-0.523722
0.1075	0.156373	0.020339	0.0610773	0.0105763	-0.0363725	0.00599003	-0.111268	0.00700199	-0.175611	0.0118866	-0.220801	0.0203174	-0.255311	0.0157193	-0.26611	0.0195342	-0.28752	0.017715	0.242369	0.0234239	0.0815503	0.00647433	-0.0746259	0.00696595	-0.198479	0.0106712	-0.291162	0.0181608	-0.366016	0.0237363	-0.408477	0.023963	-0.431077	0.0214223	-0.453583	0.0214231	0.123868	0.013602	0.0549699	0.0054829	-0.0566549	0.019222	-0.225703	0.021326	-0.376003	0.0260076	-0.477102	0.0222677	-0.520029
0.108	0.158382	0.0224631	0.0568728	0.0126282	-0.0378686	0.00761392	-0.113712	0.0079879	-0.177216	0.0102002	-0.221197	0.0192338	-0.253544	0.0126639	-0.266742	0.017895	-0.285703	0.0144923	0.24633	0.0265648	0.0829516	0.00795886	-0.0749577	0.00507402	-0.197343	0.011278	-0.29088	0.0165329	-0.368179	0.0237946	-0.407723	0.021926	-0.430373	0.0213822	-0.454764	0.0227588	0.12596	0.0151407	0.0555355	0.00890581	-0.0576497	0.0168788	-0.224924	0.0186516	-0.377451	0.02464	-0.47573	0.0233857	-0.517009
0.1085	0.154284	0.017992	0.0538031	0.0139289	-0.0376376	0.00701351	-0.11471	0.00898029	-0.17749	0.0140392	-0.221149	0.0171213	-0.253646	0.0155128	-0.268727	0.0172595	-0.281321	0.01127	0.249198	0.0312495	0.0821309	0.00918103	-0.0743061	0.0068804	-0.196959	0.00919472	-0.295429	0.0177168	-0.369522	0.0230479	-0.408146	0.0212044	-0.428677	0.0215478	-0.454086	0.0221878	0.127412	0.0166051	0.057427	0.0128322	-0.0624717	0.0142532	-0.222145	0.0208597	-0.375953	0.0269377	-0.473363	0.0243641	-0.519754
0.109	0.151471	0.017343	0.0531937	0.00888017	-0.0345502	0.00603711	-0.114998	0.0107271	-0.173652	0.0097274	-0.220205	0.0155707	-0.254677	0.0206301	-0.26974	0.0179417	-0.280544	0.0166031	0.246944	0.0288856	0.0801364	0.0108986	-0.0732141	0.0100042	-0.195885	0.00694872	-0.29865	0.020386	-0.370202	0.0243778	-0.412629	0.0208717	-0.428081	0.0214903	-0.45463	0.0209643	0.126349	0.0183611	0.0518608	0.00812871	-0.0647241	0.0128553	-0.221139	0.0242487	-0.374061	0.0281356	-0.473066	0.0264986	-0.521392
0.1095	0.152843	0.0198859	0.0525901	0.00500772	-0.0307637	0.0106521	-0.10862	0.00774848	-0.169454	0.00494984	-0.219011	0.0106705	-0.253729	0.0198971	-0.267299	0.0176113	-0.282116	0.0212735	0.244901	0.0252671	0.0821597	0.0103548	-0.074479	0.0101938	-0.195292	0.00751607	-0.29854	0.0193781	-0.370455	0.0268807	-0.417148	0.0207639	-0.427943	0.021939	-0.456912	0.0206848	0.124475	0.0193847	0.0462054	0.0130533	-0.0666643	0.0117393	-0.222211	0.0236645	-0.372182	0.0302347	-0.475398	0.0286834	-0.521285
0.11	0.152341	0.0215865	0.0514716	0.00632131	-0.0313993	0.00689764	-0.100152	0.00915926	-0.171111	0.00734482	-0.215204	0.00769778	-0.252774	0.0117452	-0.265203	0.0155073	-0.280707	0.0169329	0.243637	0.0232124	0.0824035	0.0107955	-0.0774889	0.0113141	-0.198198	0.0123631	-0.298835	0.0188926	-0.369092	0.0259673	-0.417802	0.0231825	-0.430349	0.0206953	-0.456116	0.0215664	0.123426	0.0210837	0.0478496	0.0115658	-0.0664308	0.0103425	-0.223065	0.023355	-0.371844	0.0336984	-0.479558	0.0244728	-0.522276
0.1105	0.151978	0.0196432	0.0496713	0.00908103	-0.0338545	0.00561009	-0.101166	0.0054678	-0.175467	0.0101435	-0.213204	0.0109363	-0.255401	0.0115986	-0.264573	0.0145967	-0.280025	0.0142755	0.24192	0.0240808	0.0783914	0.008424	-0.0764416	0.00813789	-0.201212	0.0171326	-0.296792	0.0178008	-0.368297	0.0249708	-0.417336	0.0248491	-0.432013	0.020737	-0.452062	0.0210446	0.120887	0.0246743	0.0513453	0.0108544	-0.0647115	0.0116486	-0.222535	0.0258787	-0.378207	0.0272782	-0.479656	0.020444	-0.522744
0.111	0.152235	0.0169994	0.048165	0.0114553	-0.036445	0.00390307	-0.107056	0.00719532	-0.177031	0.0120014	-0.215678	0.0117036	-0.257925	0.0190219	-0.265738	0.014718	-0.283289	0.0158412	0.240446	0.0242828	0.0782243	0.00864649	-0.0729584	0.00734695	-0.20003	0.0150594	-0.293661	0.0170754	-0.367687	0.022813	-0.416754	0.0249552	-0.429916	0.0240663	-0.449975	0.0203482	0.11987	0.0286318	0.0513642	0.0153729	-0.0605651	0.0154655	-0.222063	0.0278349	-0.380269	0.0201505	-0.474754	0.0224636	-0.521864
0.1115	0.151537	0.0134962	0.0478521	0.0117854	-0.0394973	0.00510407	-0.113509	0.00854436	-0.177074	0.0141906	-0.219067	0.0102574	-0.257684	0.0209983	-0.266224	0.0137011	-0.284956	0.0190482	0.23897	0.0234811	0.0815747	0.0125404	-0.0722055	0.00822732	-0.197165	0.0131007	-0.293985	0.0181282	-0.366495	0.0208874	-0.416006	0.025953	-0.429499	0.0244541	-0.450932	0.0222093	0.122045	0.0277234	0.0496519	0.0179345	-0.0560349	0.0206119	-0.225619	0.0253696	-0.372645	0.0212803	-0.472787	0.0273332	-0.519918
0.112	0.149715	0.013428	0.0510559	0.00883841	-0.0406826	0.00525563	-0.118573	0.010267	-0.177548	0.0132063	-0.219837	0.010836	-0.259073	0.017617	-0.265133	0.0116895	-0.280115	0.0166248	0.238228	0.0243375	0.0821729	0.015274	-0.0734844	0.00872022	-0.20077	0.0153323	-0.296278	0.0191282	-0.366317	0.0213602	-0.416095	0.0271696	-0.43112	0.0249455	-0.449721	0.0236763	0.123714	0.0266558	0.0509262	0.0167139	-0.0532169	0.0175857	-0.227676	0.0216513	-0.369699	0.0255804	-0.473203	0.0262954	-0.519421
0.1125	0.147673	0.0116896	0.0540894	0.00893788	-0.0393528	0.00544315	-0.117463	0.00852931	-0.177418	0.0113236	-0.216213	0.00885862	-0.259732	0.0146652	-0.26565	0.0111869	-0.274118	0.0118297	0.239237	0.0266386	0.0813007	0.0146463	-0.0748726	0.010315	-0.207714	0.0190937	-0.297219	0.0193129	-0.366298	0.0228533	-0.414049	0.0264199	-0.430528	0.0247839	-0.44729	0.0236754	0.124759	0.0239875	0.0513645	0.0129451	-0.0527697	0.013629	-0.226701	0.0217495	-0.372282	0.0258211	-0.470927	0.0228135	-0.521852
0.113	0.145878	0.0122721	0.0548549	0.00654303	-0.0394624	0.00622644	-0.113765	0.01048	-0.17605	0.0112392	-0.211594	0.00536309	-0.255732	0.0140004	-0.266763	0.0139235	-0.274941	0.0112495	0.240612	0.0260144	0.0820416	0.0137335	-0.0751663	0.0133024	-0.2073	0.014705	-0.298641	0.0198048	-0.364737	0.0252897	-0.411858	0.0245013	-0.428198	0.0254065	-0.446967	0.0227378	0.123871	0.0215201	0.053692	0.00936336	-0.0558346	0.0115438	-0.226245	0.0223408	-0.373676	0.0252655	-0.469387	0.0212568	-0.523385
0.1135	0.144162	0.0175689	0.0560861	0.00627316	-0.0411466	0.00952614	-0.11452	0.00784655	-0.175598	0.00987973	-0.211254	0.00526873	-0.25289	0.013542	-0.265468	0.0189303	-0.278828	0.0126988	0.240522	0.0222901	0.0823909	0.0107253	-0.0739873	0.0109009	-0.201286	0.00999756	-0.298026	0.0199704	-0.364355	0.0290564	-0.410471	0.0222682	-0.426621	0.0258529	-0.448404	0.0226815	0.120025	0.0248568	0.0599956	0.0116966	-0.0579952	0.0104443	-0.223347	0.0235721	-0.373114	0.0269888	-0.470453	0.0215952	-0.522876
0.114	0.142637	0.0176413	0.056891	0.00817166	-0.0379489	0.00735854	-0.117626	0.0173859	-0.175403	0.00792953	-0.213147	0.0100405	-0.252841	0.0143543	-0.263858	0.0180016	-0.283164	0.0167966	0.240723	0.0219819	0.0801316	0.00669917	-0.0738226	0.00553044	-0.198909	0.0117429	-0.29682	0.0216899	-0.366114	0.0282403	-0.408051	0.0214473	-0.426739	0.0254768	-0.450977	0.0243555	0.117266	0.0280795	0.0623321	0.0103055	-0.0578338	0.00917208	-0.221065	0.0265007	-0.371337	0.0290159	-0.472719	0.0238866	-0.523248
0.1145	0.141483	0.0116844	0.0563413	0.00917548	-0.0350477	0.0072303	-0.115429	0.0141388	-0.172098	0.00690514	-0.217027	0.0144824	-0.253549	0.0165972	-0.264889	0.0134381	-0.286674	0.0217023	0.24455	0.024954	0.0787972	0.00982908	-0.075299	0.00526454	-0.201663	0.0166812	-0.297553	0.0235753	-0.366839	0.0228401	-0.407334	0.0207667	-0.427451	0.0265658	-0.453912	0.0247649	0.119338	0.0270443	0.0595079	0.00840603	-0.0579794	0.00770576	-0.222535	0.0241965	-0.369672	0.0281995	-0.476465	0.0287861	-0.523494
0.115	0.143371	0.00623845	0.0547118	0.00957136	-0.037818	0.00707807	-0.111176	0.00537722	-0.169984	0.00713716	-0.223748	0.0209021	-0.257532	0.0166026	-0.264802	0.00922021	-0.2857	0.0190433	0.247068	0.0282111	0.0783307	0.0142725	-0.0760904	0.00534314	-0.202541	0.0209377	-0.298322	0.0247858	-0.367896	0.0188328	-0.410924	0.0192614	-0.428801	0.0282142	-0.45512	0.0225537	0.122898	0.0268372	0.0577216	0.00640708	-0.0620977	0.00515933	-0.224255	0.0208253	-0.371726	0.0299579	-0.478977	0.0298783	-0.522037
0.1155	0.14879	0.0088326	0.053632	0.0112301	-0.0403414	0.0105984	-0.112183	0.00754831	-0.173159	0.00944974	-0.226136	0.0208429	-0.259557	0.0129156	-0.263659	0.00798397	-0.283174	0.0149013	0.244814	0.0266061	0.080493	0.0140566	-0.0741153	0.00567552	-0.201777	0.0189506	-0.299277	0.0269462	-0.369308	0.021039	-0.415554	0.0194872	-0.4303	0.0282473	-0.454103	0.021218	0.12384	0.0273563	0.0585577	0.0082481	-0.0670983	0.0105525	-0.225921	0.0183349	-0.376218	0.0322372	-0.478047	0.0264195	-0.52036
0.116	0.151878	0.013281	0.0570953	0.0106558	-0.0411453	0.00725811	-0.114003	0.0126303	-0.176041	0.0106671	-0.223894	0.0197735	-0.255079	0.0060346	-0.263962	0.0097134	-0.282114	0.0134644	0.244794	0.0234978	0.0856855	0.0127878	-0.0697986	0.00605947	-0.201738	0.0165467	-0.297776	0.0230975	-0.367821	0.0261288	-0.415587	0.0206646	-0.430886	0.0267968	-0.453123	0.0217901	0.124351	0.0282339	0.0575315	0.0098842	-0.066619	0.0105347	-0.226518	0.0154854	-0.376943	0.0310672	-0.475598	0.0245602	-0.520153
0.1165	0.152127	0.0147185	0.0613325	0.00933952	-0.042463	0.00894072	-0.113312	0.011398	-0.175315	0.0097614	-0.224951	0.0164698	-0.251776	0.00897175	-0.263628	0.0122216	-0.283473	0.01465	0.246766	0.0214266	0.0872725	0.0125299	-0.0690674	0.00782004	-0.201303	0.0160525	-0.295855	0.0185832	-0.367146	0.0275282	-0.413822	0.0211915	-0.431101	0.0263098	-0.45339	0.0226897	0.12624	0.0264855	0.0552562	0.00946055	-0.0629708	0.0108096	-0.2226	0.0183207	-0.374111	0.0312315	-0.473087	0.0240472	-0.520762
0.117	0.152764	0.0154106	0.0603406	0.00750161	-0.0420906	0.010334	-0.113209	0.00629469	-0.177265	0.0109893	-0.227311	0.0164962	-0.252558	0.00985957	-0.264974	0.0181385	-0.286171	0.0151252	0.246061	0.02341	0.084847	0.0124502	-0.0725132	0.00845302	-0.20033	0.0159153	-0.296	0.0190477	-0.370724	0.026302	-0.412902	0.0232782	-0.431186	0.02449	-0.454189	0.0226835	0.125851	0.0215366	0.0554799	0.00768801	-0.059603	0.0132627	-0.220064	0.0267007	-0.372485	0.0320405	-0.469418	0.0271918	-0.520963
0.1175	0.155255	0.0194665	0.0584918	0.00837384	-0.0383546	0.0108414	-0.112229	0.00442917	-0.184631	0.0170975	-0.226591	0.0175872	-0.255621	0.0128819	-0.266465	0.0229064	-0.287817	0.012182	0.244898	0.027096	0.0810301	0.00986964	-0.0735574	0.00775816	-0.197718	0.0123429	-0.296768	0.0235683	-0.371541	0.0218081	-0.412388	0.0251959	-0.431005	0.0229915	-0.455735	0.0220872	0.125291	0.0187981	0.0556669	0.00706375	-0.0584957	0.0170386	-0.220709	0.0296184	-0.373583	0.0326924	-0.467967	0.0310291	-0.52126
0.118	0.157646	0.0236442	0.0569077	0.00699046	-0.0377361	0.011718	-0.111153	0.00926014	-0.187932	0.0212493	-0.225607	0.0157577	-0.261816	0.0174005	-0.264917	0.0201995	-0.286611	0.0102366	0.244468	0.0283695	0.078836	0.00667631	-0.0714817	0.00722364	-0.19528	0.00877474	-0.297825	0.0254921	-0.367139	0.0189333	-0.41023	0.0249599	-0.433848	0.0253895	-0.457426	0.0245694	0.126463	0.0188107	0.0559867	0.00800031	-0.0625282	0.0116214	-0.2205	0.0289496	-0.374584	0.0340092	-0.469801	0.0318816	-0.521938
0.1185	0.154898	0.0182859	0.0541396	0.00694241	-0.0412034	0.0108184	-0.111507	0.00856771	-0.184208	0.018424	-0.223739	0.0141503	-0.264384	0.0172936	-0.264451	0.0172578	-0.284774	0.0110731	0.244326	0.0280205	0.0796623	0.00547641	-0.0696863	0.00864956	-0.19753	0.00908256	-0.29839	0.0236655	-0.364366	0.0196972	-0.408353	0.0251776	-0.437899	0.0274552	-0.457791	0.0291029	0.126161	0.021209	0.0584218	0.0100092	-0.0673692	0.00608819	-0.222862	0.0243206	-0.374376	0.0325426	-0.470468	0.033565	-0.524481
0.119	0.152513	0.0133789	0.0553568	0.00788744	-0.0408973	0.00747503	-0.110999	0.00707661	-0.17913	0.0142792	-0.221799	0.0127155	-0.259171	0.0120282	-0.264487	0.0155627	-0.284118	0.0137726	0.244353	0.0258334	0.0804231	0.00698856	-0.0715641	0.0113753	-0.200815	0.0109072	-0.297819	0.0206318	-0.36625	0.0202905	-0.409814	0.024278	-0.435964	0.0262534	-0.45624	0.0280186	0.1269	0.022956	0.0572125	0.00640257	-0.0679546	0.00695481	-0.226976	0.0197604	-0.374447	0.0302066	-0.470672	0.0318534	-0.526467
0.1195	0.15373	0.0141636	0.0587484	0.00865418	-0.0378953	0.00804746	-0.108256	0.00603964	-0.173882	0.0079028	-0.222901	0.0103316	-0.256783	0.012951	-0.263835	0.0154313	-0.284032	0.0169139	0.243457	0.0251253	0.0801051	0.00901586	-0.0765633	0.0139909	-0.201337	0.0138898	-0.296892	0.0191262	-0.368515	0.0210146	-0.411496	0.0228163	-0.43202	0.0245553	-0.454845	0.0234669	0.127135	0.0222474	0.0522999	0.0135685	-0.0664596	0.00792956	-0.227026	0.0188159	-0.37762	0.0258687	-0.469981	0.0268397	-0.523529
0.12	0.154733	0.015747	0.0555512	0.00513022	-0.0394578	0.00820178	-0.10569	0.00957529	-0.172961	0.00678905	-0.223475	0.01006	-0.260219	0.0214495	-0.263239	0.0172133	-0.285441	0.0168044	0.244596	0.0261765	0.0807165	0.0110236	-0.0780132	0.0132686	-0.201637	0.0181023	-0.294473	0.0182946	-0.367895	0.0236806	-0.412159	0.0216986	-0.43031	0.0228264	-0.454527	0.0228063	0.123014	0.0221252	0.0490697	0.0152278	-0.064393	0.00908942	-0.224289	0.0182617	-0.380674	0.0227542	-0.46983	0.0250047	-0.520493
0.1205	0.154678	0.0158087	0.0507858	0.00224177	-0.0441006	0.00889966	-0.108531	0.00899932	-0.178347	0.0112962	-0.221214	0.00995424	-0.261857	0.0248515	-0.262597	0.01644	-0.284979	0.0175876	0.245994	0.0272404	0.0803833	0.00995695	-0.0725545	0.0103298	-0.202464	0.0189353	-0.29497	0.0201075	-0.366076	0.0254693	-0.412602	0.0215365	-0.429215	0.0213021	-0.45474	0.0273814	0.120954	0.0226743	0.0481777	0.0137615	-0.0624999	0.00815239	-0.22346	0.0190142	-0.381861	0.0224081	-0.471322	0.0260073	-0.520893
0.121	0.153183	0.0163732	0.0524159	0.00215163	-0.0457323	0.0107405	-0.114075	0.0099947	-0.18274	0.0124297	-0.21835	0.00770981	-0.261962	0.0220086	-0.2639	0.0121532	-0.284561	0.0194632	0.24435	0.026856	0.0788458	0.011409	-0.0685177	0.0095102	-0.201549	0.0157528	-0.298019	0.0209097	-0.36605	0.0221251	-0.412711	0.022981	-0.428622	0.0206263	-0.453734	0.0300048	0.123716	0.0225354	0.0516012	0.00704641	-0.0628659	0.00710947	-0.22559	0.0223749	-0.382445	0.019927	-0.472018	0.0257688	-0.521574
0.1215	0.150722	0.0168654	0.055437	0.00436599	-0.0453948	0.0131434	-0.114741	0.0129981	-0.180749	0.00633869	-0.217498	0.00931734	-0.261871	0.0232335	-0.265882	0.0132236	-0.28535	0.0201407	0.242561	0.0264742	0.0786868	0.0118497	-0.0719882	0.0117645	-0.19946	0.0145104	-0.297626	0.0198443	-0.366739	0.0196912	-0.412725	0.0239253	-0.428707	0.0211387	-0.45299	0.0288686	0.124087	0.0242241	0.0574253	0.00702031	-0.0649431	0.00624085	-0.225489	0.0242719	-0.380402	0.018893	-0.471682	0.024558	-0.524148
0.122	0.150366	0.0169235	0.0528442	0.00694674	-0.0434189	0.011305	-0.109926	0.0135617	-0.176553	0.00827891	-0.219421	0.0139606	-0.260334	0.0218605	-0.266918	0.0147023	-0.28278	0.0180235	0.242108	0.0272331	0.0797051	0.00981855	-0.0764055	0.013808	-0.196494	0.0152218	-0.295412	0.0197408	-0.36662	0.0191467	-0.412309	0.0219783	-0.42785	0.021066	-0.454647	0.0275634	0.123044	0.0253151	0.0609058	0.010708	-0.0665815	0.00572141	-0.223385	0.0236795	-0.378965	0.0222105	-0.474435	0.0223458	-0.52771
0.1225	0.151822	0.0116111	0.0494402	0.00841263	-0.0410689	0.00897326	-0.10746	0.015236	-0.17621	0.0121859	-0.219903	0.0156419	-0.258526	0.0206134	-0.26786	0.0162151	-0.282105	0.0148446	0.243125	0.027363	0.0804597	0.00776639	-0.0744778	0.00896265	-0.194464	0.014326	-0.29424	0.0193178	-0.366115	0.0193828	-0.41154	0.0208232	-0.425806	0.0187086	-0.454591	0.0254895	0.124303	0.023342	0.062551	0.0125759	-0.0661779	0.00881472	-0.222937	0.0211918	-0.379709	0.0246255	-0.478913	0.0221126	-0.528859
0.123	0.152093	0.00897205	0.0535222	0.00869589	-0.0419229	0.00759467	-0.111891	0.00813698	-0.176892	0.0151235	-0.217776	0.0163705	-0.257709	0.0179983	-0.268212	0.0148279	-0.284441	0.0164897	0.244063	0.0265722	0.0793172	0.00713049	-0.0720158	0.00743744	-0.195094	0.0153095	-0.292911	0.0170515	-0.366555	0.0210413	-0.411474	0.0221974	-0.424049	0.01698	-0.455047	0.0242777	0.125473	0.0216635	0.0612455	0.012125	-0.0636853	0.0111521	-0.222661	0.0192227	-0.379941	0.0245063	-0.478921	0.0243794	-0.528494
0.1235	0.150059	0.0103169	0.0570332	0.0159214	-0.0428034	0.00742545	-0.117126	0.0111988	-0.175317	0.0135629	-0.218024	0.0139144	-0.257657	0.0153423	-0.268969	0.0133935	-0.285881	0.018663	0.243967	0.02695	0.0779109	0.00646839	-0.0745376	0.00567709	-0.197457	0.0175423	-0.291672	0.0157889	-0.367106	0.0233027	-0.413249	0.0248794	-0.424136	0.0185967	-0.456106	0.0272957	0.123986	0.0223266	0.0571235	0.0086221	-0.0618761	0.0108535	-0.221242	0.0206429	-0.37525	0.0272268	-0.47742	0.0244253	-0.524477
0.124	0.146243	0.0102548	0.055157	0.0112394	-0.0407411	0.00780518	-0.118788	0.0146232	-0.17499	0.0128816	-0.220383	0.0077281	-0.255658	0.0120182	-0.270909	0.0130788	-0.288318	0.020776	0.243395	0.0265413	0.0789427	0.00756823	-0.0762938	0.00895269	-0.200707	0.0177528	-0.2931	0.0160074	-0.367527	0.0262955	-0.415985	0.0276864	-0.424806	0.0196837	-0.455215	0.030019	0.120261	0.0215803	0.0564647	0.00543184	-0.0602127	0.00923123	-0.220615	0.023172	-0.370413	0.0325659	-0.476436	0.0253598	-0.52033
0.1245	0.144019	0.0125611	0.0528854	0.00830275	-0.0378568	0.0114846	-0.115781	0.0149378	-0.178432	0.0142219	-0.222352	0.00758651	-0.252658	0.00904637	-0.269774	0.0150858	-0.28984	0.024593	0.240532	0.0243475	0.0827694	0.0137644	-0.0756956	0.0105776	-0.202061	0.0175929	-0.294689	0.0164266	-0.368316	0.0300034	-0.416475	0.027158	-0.428285	0.0217348	-0.45512	0.0260042	0.120365	0.0182696	0.0587385	0.00571962	-0.0571695	0.00892936	-0.22194	0.0230075	-0.373147	0.0334423	-0.475864	0.0284353	-0.520093
0.125	0.144428	0.0135127	0.0521526	0.00619475	-0.0366712	0.0117581	-0.109156	0.00882318	-0.180766	0.0148135	-0.223593	0.0107469	-0.250757	0.00586639	-0.263966	0.0134446	-0.288365	0.02229	0.238695	0.0225394	0.084965	0.0204999	-0.0755183	0.0104039	-0.203527	0.0188932	-0.293077	0.0149127	-0.367995	0.0306221	-0.415205	0.0255125	-0.431495	0.0246928	-0.454972	0.0219953	0.125899	0.0174468	0.0565325	0.00818754	-0.0569925	0.0101793	-0.223808	0.0220627	-0.376683	0.0312654	-0.476732	0.0286738	-0.521092
0.1255	0.14656	0.0135302	0.0550712	0.00515452	-0.0376284	0.00870153	-0.10515	0.00711002	-0.177776	0.00894991	-0.222825	0.0147812	-0.250238	0.00544209	-0.261668	0.0114671	-0.283883	0.0140625	0.241776	0.019758	0.0835409	0.0198385	-0.0768719	0.01034	-0.205655	0.0207637	-0.292918	0.0143151	-0.366662	0.0295219	-0.414151	0.0210156	-0.431171	0.0267507	-0.45249	0.0219226	0.128161	0.0198622	0.0538518	0.0131267	-0.0609185	0.0107232	-0.224961	0.0231376	-0.378926	0.0268545	-0.476071	0.0266537	-0.521868
0.126	0.148766	0.0139898	0.057566	0.00704719	-0.0366625	0.00637046	-0.105417	0.00857119	-0.175462	0.0061784	-0.223051	0.0159505	-0.251086	0.00531015	-0.266406	0.0143804	-0.280506	0.0121801	0.245012	0.0197662	0.0832676	0.0152172	-0.0779245	0.0111498	-0.205313	0.0204692	-0.295422	0.0160074	-0.367039	0.0287737	-0.413936	0.0193353	-0.430568	0.0276333	-0.451178	0.0218976	0.126437	0.0229312	0.0567301	0.013931	-0.0639141	0.00972088	-0.226073	0.0262159	-0.382527	0.0232674	-0.472564	0.0281511	-0.521052
0.1265	0.149582	0.0145037	0.0571383	0.00872897	-0.0321749	0.00585047	-0.108363	0.00926476	-0.175754	0.00964145	-0.22514	0.013345	-0.251273	0.00561936	-0.270584	0.0202022	-0.283077	0.0160577	0.246358	0.0241964	0.0830774	0.0104586	-0.0778638	0.0104357	-0.20109	0.0182687	-0.296872	0.0180166	-0.367719	0.0268786	-0.413644	0.0201193	-0.430686	0.0251369	-0.454786	0.0209804	0.126165	0.0248468	0.0594359	0.0103833	-0.0635018	0.00975859	-0.227072	0.0288972	-0.380306	0.0286558	-0.471068	0.0329057	-0.521438
0.127	0.15209	0.0146173	0.0574243	0.00971323	-0.0313999	0.00502969	-0.110741	0.00555248	-0.176094	0.0122382	-0.225315	0.0134904	-0.252547	0.00807817	-0.268994	0.0191733	-0.284873	0.0221014	0.247362	0.0311743	0.0800302	0.00703065	-0.0782101	0.0106993	-0.198022	0.0186956	-0.294691	0.0162219	-0.368631	0.0251122	-0.412296	0.0197267	-0.429726	0.0223097	-0.457313	0.0210326	0.125431	0.0225864	0.0591449	0.0070255	-0.0629311	0.0132593	-0.226407	0.028374	-0.372942	0.0397728	-0.474119	0.0321354	-0.523539
0.1275	0.155325	0.01242	0.0579397	0.010271	-0.035479	0.00579526	-0.111379	0.0060634	-0.177392	0.0103513	-0.225826	0.0160519	-0.256037	0.0121529	-0.26556	0.0160826	-0.285671	0.029084	0.247194	0.0299186	0.0781274	0.00690322	-0.0786633	0.0122905	-0.199658	0.0225787	-0.292222	0.0148484	-0.369736	0.0231896	-0.412676	0.0204303	-0.428948	0.0234017	-0.456941	0.0225374	0.124899	0.0201522	0.0584674	0.00582308	-0.0646632	0.0141465	-0.225163	0.027039	-0.371829	0.0385789	-0.477063	0.0283199	-0.525192
0.128	0.154903	0.0105363	0.0575715	0.00838765	-0.0383444	0.00999422	-0.115238	0.00592208	-0.176936	0.0162143	-0.23027	0.0217849	-0.261838	0.0135778	-0.265562	0.0163104	-0.289587	0.0269834	0.247573	0.0286617	0.0795417	0.00808135	-0.0753804	0.00869668	-0.200515	0.0247623	-0.292618	0.018989	-0.368161	0.0241643	-0.412395	0.0215347	-0.431981	0.0270338	-0.457151	0.0216831	0.125503	0.0204957	0.0577002	0.00675917	-0.0663272	0.0085581	-0.224512	0.0269943	-0.375776	0.029283	-0.477079	0.029244	-0.526599
0.1285	0.152512	0.00832801	0.0564129	0.00756317	-0.0391958	0.0119554	-0.11881	0.0073845	-0.179107	0.0188889	-0.231646	0.0231733	-0.265497	0.0143171	-0.266152	0.017971	-0.290012	0.0186122	0.246243	0.0269986	0.0808782	0.00771279	-0.0709531	0.0104594	-0.201801	0.024	-0.294331	0.0248605	-0.366499	0.0263838	-0.410085	0.0198727	-0.434303	0.0298399	-0.456126	0.0194128	0.124292	0.0227044	0.0575604	0.0100046	-0.0666176	0.0077024	-0.223008	0.0279234	-0.377354	0.0243436	-0.475771	0.0322361	-0.525008
0.129	0.153606	0.00853588	0.0556996	0.00924094	-0.03881	0.0117366	-0.118382	0.0111393	-0.183714	0.0205967	-0.224768	0.0149761	-0.260262	0.0105885	-0.266051	0.015854	-0.286458	0.0155101	0.244874	0.0263275	0.0809219	0.00660738	-0.0717776	0.0101158	-0.205388	0.0227502	-0.295104	0.0241862	-0.366714	0.0292972	-0.409789	0.0176516	-0.428725	0.0246255	-0.454231	0.0179802	0.122788	0.022093	0.060133	0.0124325	-0.0656786	0.0101972	-0.220968	0.0312994	-0.377509	0.0236105	-0.476275	0.0301922	-0.521516
0.1295	0.155618	0.0091893	0.0563087	0.0120009	-0.0384	0.00742822	-0.117818	0.0120657	-0.179233	0.0139972	-0.219193	0.0134357	-0.254336	0.0109155	-0.266293	0.0170681	-0.284659	0.0142127	0.244558	0.0245341	0.0816088	0.00844981	-0.074952	0.0116913	-0.203952	0.0189922	-0.294607	0.020426	-0.36442	0.0274308	-0.410793	0.0181677	-0.423415	0.0189469	-0.454413	0.0173107	0.122515	0.0209432	0.0642501	0.01318	-0.0638502	0.0109424	-0.221424	0.0323924	-0.377526	0.0254522	-0.477913	0.0263922	-0.520725
0.13	0.151645	0.00773251	0.0559587	0.00864869	-0.0388963	0.00459026	-0.11786	0.00982283	-0.172776	0.00961074	-0.219132	0.012724	-0.256981	0.0167903	-0.264929	0.0189397	-0.285465	0.0121277	0.243367	0.0237671	0.0836505	0.014749	-0.0752947	0.0132807	-0.199579	0.0166311	-0.294951	0.0197345	-0.361748	0.0237728	-0.411404	0.0200148	-0.425464	0.0217391	-0.458254	0.0226827	0.120695	0.0211756	0.064074	0.0122246	-0.0622503	0.0114828	-0.222977	0.0270601	-0.377397	0.0277679	-0.478323	0.0255074	-0.522745
0.1305	0.14776	0.0111119	0.0541604	0.00681273	-0.0376413	0.00474929	-0.11784	0.00914514	-0.178258	0.0109008	-0.220222	0.010521	-0.261451	0.0218722	-0.263948	0.0191546	-0.283949	0.0112242	0.242677	0.0242521	0.0844567	0.0200338	-0.075379	0.0144006	-0.199702	0.0158601	-0.296359	0.022126	-0.362306	0.0224523	-0.412039	0.0223946	-0.427821	0.0251699	-0.45972	0.0277864	0.120628	0.0205535	0.059787	0.0103211	-0.0610971	0.00992126	-0.222645	0.022416	-0.379482	0.0260682	-0.478914	0.0267737	-0.522824
0.131	0.150576	0.0149127	0.054138	0.00690869	-0.0354921	0.00503256	-0.116847	0.0077254	-0.184681	0.0164179	-0.220818	0.00748225	-0.261012	0.0217425	-0.263956	0.0157421	-0.281869	0.0127512	0.243966	0.0226871	0.0833699	0.0192328	-0.0780789	0.0112213	-0.201648	0.0161986	-0.296443	0.021073	-0.36453	0.0216991	-0.413023	0.0242251	-0.427577	0.0256804	-0.457533	0.0275719	0.125042	0.0200719	0.0584663	0.00753879	-0.0601294	0.0102488	-0.222677	0.0225998	-0.38187	0.0228168	-0.481515	0.0254048	-0.520016
0.1315	0.154216	0.0153875	0.0554602	0.00963311	-0.0343816	0.00682576	-0.115462	0.00692325	-0.184484	0.019846	-0.222038	0.00652088	-0.259631	0.0242854	-0.263607	0.0128375	-0.286838	0.0128726	0.24506	0.0232493	0.0827104	0.0162648	-0.077026	0.00692022	-0.202863	0.0167548	-0.294541	0.0171449	-0.36638	0.021204	-0.414581	0.0246157	-0.427072	0.0272312	-0.457115	0.0253548	0.126449	0.0223764	0.0592234	0.0059962	-0.05842	0.0104806	-0.224098	0.0248077	-0.380122	0.0212251	-0.481801	0.0210195	-0.52235
0.132	0.153579	0.0156773	0.0551071	0.00720641	-0.0345633	0.00796648	-0.112909	0.00565322	-0.184666	0.0252438	-0.22586	0.0132439	-0.26006	0.0206934	-0.265067	0.0115581	-0.290909	0.0182008	0.245708	0.0239952	0.0808756	0.0122818	-0.0715637	0.00887096	-0.203835	0.0177735	-0.293727	0.0155747	-0.36904	0.0205687	-0.415369	0.0236728	-0.426755	0.0268008	-0.457532	0.0247893	0.123892	0.0239075	0.0575005	0.00657693	-0.0579243	0.010409	-0.224883	0.0245299	-0.377041	0.0231689	-0.478506	0.0199483	-0.528466
0.1325	0.15061	0.015754	0.0556586	0.00781064	-0.0384663	0.0103557	-0.111588	0.00687054	-0.1803	0.0139416	-0.227283	0.0198952	-0.259413	0.0182668	-0.266561	0.0127078	-0.285644	0.0128936	0.245764	0.0251666	0.0788401	0.0103604	-0.0704948	0.012065	-0.20323	0.0191374	-0.296696	0.0202234	-0.370483	0.0208053	-0.415421	0.0233132	-0.427156	0.0237122	-0.456262	0.0241346	0.12452	0.0209321	0.05398	0.00704503	-0.0593398	0.0120337	-0.224701	0.0213193	-0.379235	0.0241024	-0.478871	0.0251629	-0.531234
0.133	0.148557	0.0146874	0.055045	0.00855343	-0.0426703	0.0139224	-0.115538	0.00830801	-0.17379	0.00821369	-0.224753	0.0164902	-0.258113	0.0163627	-0.26461	0.0123061	-0.282191	0.00779226	0.241792	0.02179	0.0787608	0.0111012	-0.0751625	0.010791	-0.20195	0.0188221	-0.299929	0.022093	-0.366688	0.0183567	-0.415402	0.0234918	-0.42805	0.023069	-0.457575	0.0245369	0.127979	0.0170346	0.0528137	0.0094587	-0.0593668	0.0137953	-0.224543	0.0178044	-0.384682	0.0223427	-0.480886	0.0295014	-0.530581
0.1335	0.149859	0.0141729	0.0505759	0.00461126	-0.0420877	0.0119895	-0.118642	0.0155882	-0.174301	0.0123601	-0.224032	0.0130568	-0.259823	0.0127847	-0.262218	0.0109072	-0.286982	0.0138288	0.237608	0.018707	0.079772	0.00860954	-0.0775345	0.0099623	-0.202121	0.0186429	-0.299285	0.0176005	-0.363274	0.0165062	-0.415437	0.0250342	-0.427915	0.0251776	-0.459774	0.026669	0.127688	0.0175125	0.0553217	0.00994278	-0.0569981	0.0141585	-0.223694	0.0183792	-0.387351	0.0237703	-0.47901	0.027112	-0.528745
0.134	0.155109	0.0194275	0.0490249	0.00508745	-0.0372267	0.00976915	-0.115476	0.00959004	-0.179074	0.0181919	-0.225055	0.0131023	-0.259784	0.00946753	-0.264037	0.0134251	-0.28864	0.0202326	0.239345	0.0212017	0.0801335	0.00783327	-0.0776303	0.0105487	-0.203562	0.0168536	-0.296034	0.0141327	-0.364677	0.020284	-0.414462	0.0243152	-0.427158	0.0269682	-0.458162	0.0262587	0.123908	0.0197336	0.0575712	0.00709132	-0.0567817	0.0146336	-0.223321	0.0240203	-0.3853	0.0275072	-0.47662	0.0249745	-0.529088
0.1345	0.159446	0.0226594	0.049951	0.00740222	-0.0309412	0.00424834	-0.111669	0.00425565	-0.180611	0.0140522	-0.225321	0.0120774	-0.25645	0.0109438	-0.268785	0.0135267	-0.287246	0.0202581	0.241745	0.0244193	0.0797772	0.00867949	-0.0755791	0.00717428	-0.204763	0.0151368	-0.293526	0.0141085	-0.366046	0.0254801	-0.414153	0.020155	-0.42767	0.0265519	-0.455224	0.0227366	0.122023	0.020568	0.0574237	0.00622792	-0.0604331	0.0141712	-0.225413	0.0282811	-0.381808	0.026491	-0.47581	0.0239731	-0.528832
0.135	0.159165	0.0240484	0.0487558	0.00881112	-0.0312042	0.00655945	-0.114234	0.00477555	-0.177516	0.0105424	-0.222313	0.00754441	-0.257423	0.0123691	-0.272633	0.0125601	-0.290966	0.0185755	0.240687	0.0235473	0.0780254	0.00812469	-0.0718635	0.00740897	-0.201927	0.0133906	-0.2926	0.015994	-0.366981	0.0250067	-0.416232	0.0203774	-0.42968	0.0257302	-0.454583	0.0205956	0.122085	0.0198964	0.0559689	0.00641085	-0.060495	0.0137414	-0.227274	0.0249904	-0.381329	0.0242166	-0.475961	0.023676	-0.525695
0.1355	0.154879	0.0192536	0.0482162	0.0090127	-0.03977	0.00972335	-0.117863	0.00773912	-0.171683	0.00720652	-0.219785	0.0043802	-0.260194	0.0126218	-0.272483	0.0142125	-0.293366	0.0135429	0.240841	0.0205566	0.0773721	0.00737062	-0.0731813	0.00988399	-0.198722	0.014192	-0.292506	0.0168643	-0.367771	0.0243453	-0.415569	0.0244298	-0.433979	0.0263527	-0.454131	0.0198957	0.122504	0.0200169	0.0571063	0.00792256	-0.0578061	0.0159985	-0.225891	0.0208374	-0.380868	0.0276237	-0.476587	0.0253368	-0.523901
0.136	0.150215	0.010323	0.0503854	0.00795866	-0.0444983	0.0139537	-0.11972	0.0114655	-0.168663	0.00917305	-0.222148	0.00779104	-0.257936	0.010939	-0.269165	0.0168699	-0.290816	0.013912	0.242934	0.019463	0.0788198	0.00935427	-0.0760245	0.0101473	-0.199611	0.0168146	-0.293453	0.0161085	-0.367731	0.0237939	-0.412469	0.0254616	-0.437741	0.0278716	-0.450488	0.0185314	0.124224	0.0203819	0.0588616	0.00748234	-0.057804	0.0167925	-0.222835	0.0208495	-0.377458	0.0343661	-0.477069	0.0253353	-0.524613
0.1365	0.150976	0.00862226	0.0563843	0.00740244	-0.0412596	0.0128128	-0.121575	0.017854	-0.171135	0.00800175	-0.223156	0.0119206	-0.255392	0.0138919	-0.268012	0.0190734	-0.288885	0.0127438	0.243886	0.0219735	0.0810931	0.00799516	-0.0770676	0.0116222	-0.201457	0.0193225	-0.295433	0.0161029	-0.368581	0.0220989	-0.409121	0.0211284	-0.439422	0.028021	-0.449112	0.0214097	0.126225	0.020627	0.056866	0.00835326	-0.0586682	0.0107902	-0.22284	0.0220387	-0.37636	0.0374177	-0.476925	0.0221129	-0.525525
0.137	0.153684	0.0130684	0.0616542	0.0112912	-0.0379565	0.0118329	-0.119433	0.0115184	-0.172746	0.0116434	-0.219473	0.0101548	-0.259865	0.0138662	-0.268627	0.0164275	-0.289945	0.0101877	0.243329	0.0251145	0.0827912	0.00733794	-0.0765025	0.0141138	-0.202765	0.0179613	-0.296178	0.0173905	-0.369364	0.0221223	-0.407711	0.0194342	-0.439411	0.0297668	-0.450771	0.0258969	0.126442	0.0197203	0.0555254	0.011226	-0.0584476	0.00958505	-0.22607	0.0222968	-0.378914	0.0347181	-0.474995	0.0206048	-0.525082
0.1375	0.154254	0.0169938	0.0607548	0.0110329	-0.0366085	0.0116361	-0.115961	0.00559796	-0.174233	0.00881793	-0.216688	0.00822512	-0.263444	0.0178174	-0.268652	0.01322	-0.294298	0.0138526	0.241604	0.0240132	0.0831663	0.0104478	-0.0742741	0.0138066	-0.202386	0.0182702	-0.29551	0.0187279	-0.369209	0.0239906	-0.411267	0.0210326	-0.434734	0.0293737	-0.452145	0.025129	0.126979	0.0190799	0.0573216	0.0106679	-0.0595633	0.0112666	-0.228492	0.0252861	-0.379855	0.0318919	-0.47369	0.0241748	-0.523562
0.138	0.156258	0.0216186	0.0563275	0.0104846	-0.035363	0.0105958	-0.113388	0.00511938	-0.175652	0.00616232	-0.216991	0.00745023	-0.25913	0.0147529	-0.270879	0.0154795	-0.296162	0.0214409	0.240523	0.0224326	0.0831	0.0110579	-0.0735316	0.01005	-0.20048	0.0199834	-0.295245	0.0180351	-0.369543	0.0244739	-0.41478	0.0226257	-0.429798	0.026336	-0.451595	0.0217614	0.130361	0.0173671	0.0589031	0.00978356	-0.0619524	0.0100234	-0.229187	0.0254507	-0.379917	0.0299965	-0.476498	0.0267758	-0.522227
0.1385	0.158202	0.0216849	0.0539022	0.00772003	-0.0357675	0.00589441	-0.11207	0.00711646	-0.176311	0.00763088	-0.218273	0.00672106	-0.255013	0.0118615	-0.274539	0.0206232	-0.290967	0.0208246	0.242272	0.0238009	0.0834965	0.0110471	-0.0740341	0.00756331	-0.199831	0.0195026	-0.295869	0.0177133	-0.370269	0.0215417	-0.413154	0.0209913	-0.429012	0.0230989	-0.452321	0.0188392	0.132247	0.016116	0.0585741	0.0090875	-0.0625866	0.00845473	-0.228855	0.0226601	-0.379607	0.0267561	-0.478561	0.0263955	-0.522464
0.139	0.158463	0.0171458	0.0554923	0.0076084	-0.0363386	0.00439952	-0.114072	0.00755832	-0.178863	0.00948992	-0.224422	0.0125097	-0.257905	0.0166697	-0.274691	0.019807	-0.286759	0.0178886	0.243794	0.0273599	0.083882	0.0116957	-0.0726523	0.00723868	-0.202993	0.0162038	-0.295735	0.0181967	-0.370038	0.0198251	-0.411168	0.0182882	-0.429884	0.0222206	-0.454549	0.019314	0.130009	0.0166308	0.0574624	0.00733897	-0.0629947	0.00927622	-0.229941	0.0207914	-0.379225	0.0240988	-0.476726	0.0266149	-0.525349
0.1395	0.157642	0.0143594	0.0571312	0.0104447	-0.0357293	0.00414369	-0.116359	0.0071594	-0.180194	0.0123388	-0.22871	0.0200441	-0.261409	0.0219635	-0.27214	0.0145333	-0.287891	0.0194887	0.242706	0.0264606	0.081049	0.0107439	-0.072284	0.0102723	-0.205175	0.0139069	-0.294456	0.0197029	-0.368529	0.0239526	-0.410562	0.0178906	-0.431519	0.0212956	-0.456023	0.0201488	0.128317	0.0172852	0.0570298	0.00644115	-0.0632109	0.0099574	-0.230525	0.0216047	-0.38127	0.0232288	-0.475377	0.0287375	-0.527766
0.14	0.152905	0.0123269	0.0564615	0.0120428	-0.0355039	0.0039473	-0.114905	0.00491905	-0.179421	0.0167613	-0.225076	0.0170193	-0.259438	0.0178683	-0.269835	0.011923	-0.290079	0.0215374	0.241217	0.0252547	0.0778701	0.00852701	-0.0764896	0.0112425	-0.202038	0.0155289	-0.294416	0.0210094	-0.368198	0.027565	-0.409718	0.0205482	-0.432735	0.0209347	-0.458099	0.0213584	0.129057	0.0188315	0.0560916	0.0080635	-0.0609073	0.0124803	-0.224444	0.0244098	-0.385269	0.0219648	-0.47415	0.0302499	-0.526813
0.1405	0.150391	0.0150131	0.0554115	0.0110476	-0.0358393	0.00444681	-0.111646	0.00704286	-0.180537	0.0127678	-0.222306	0.0150908	-0.258399	0.0102818	-0.267368	0.0119126	-0.289828	0.0204948	0.239865	0.023819	0.078225	0.00769097	-0.0801661	0.014919	-0.197828	0.0176389	-0.296169	0.0227743	-0.368335	0.0263401	-0.409902	0.0228138	-0.430909	0.0223584	-0.458878	0.0212347	0.12921	0.021726	0.0564795	0.011776	-0.0558849	0.016493	-0.22001	0.0268215	-0.389343	0.0241468	-0.4719	0.0296759	-0.525661
0.141	0.155524	0.0194936	0.0567653	0.0113536	-0.0349627	0.00663962	-0.110041	0.00681744	-0.181152	0.0103275	-0.221719	0.0151325	-0.259665	0.0101494	-0.265945	0.0109928	-0.288271	0.0196951	0.241356	0.0226161	0.079418	0.00849789	-0.0791705	0.0127167	-0.198282	0.0192067	-0.300171	0.0231044	-0.367282	0.0251561	-0.412037	0.0225448	-0.428113	0.0232396	-0.457934	0.0220632	0.127961	0.0223986	0.0595692	0.00963722	-0.0529272	0.0186448	-0.223438	0.0220118	-0.389276	0.0278707	-0.472666	0.0279396	-0.527103
0.1415	0.159496	0.0216821	0.0599198	0.0113963	-0.0326596	0.00759657	-0.111194	0.0118452	-0.180441	0.0116011	-0.222988	0.0133862	-0.25882	0.0159081	-0.266739	0.0107709	-0.288006	0.0167236	0.244867	0.0217924	0.07755	0.00866463	-0.0772684	0.00917654	-0.2044	0.0147313	-0.303212	0.0229823	-0.368459	0.0242925	-0.417008	0.0223819	-0.425957	0.0231611	-0.456607	0.0226386	0.126504	0.0221055	0.0589176	0.00536248	-0.0555612	0.0136409	-0.225911	0.0173046	-0.385339	0.0247031	-0.476426	0.0240307	-0.528556
0.142	0.15907	0.0190158	0.0606892	0.00851539	-0.0332965	0.00826827	-0.117709	0.0116853	-0.180816	0.0176173	-0.224419	0.00930018	-0.258215	0.0154496	-0.268769	0.0123871	-0.289486	0.0142575	0.243743	0.0217797	0.0755439	0.00782251	-0.0766958	0.00706628	-0.208403	0.0160434	-0.302253	0.0229048	-0.369998	0.0246474	-0.418369	0.0249974	-0.426982	0.0240338	-0.455467	0.0207068	0.124369	0.0211859	0.0547079	0.00940042	-0.0590394	0.00873205	-0.226611	0.0185983	-0.38273	0.0213516	-0.478509	0.0218863	-0.527801
0.1425	0.157432	0.0181275	0.0583939	0.00718749	-0.0355035	0.00817458	-0.120912	0.0126151	-0.180119	0.0125208	-0.223799	0.00628228	-0.259208	0.0166686	-0.270162	0.0131102	-0.291207	0.0139817	0.24158	0.0227249	0.0765488	0.00841008	-0.0769494	0.00826768	-0.206533	0.0165954	-0.300345	0.0226861	-0.368318	0.0270243	-0.41535	0.0263085	-0.430549	0.0230275	-0.45495	0.0189509	0.123763	0.0185927	0.0531762	0.0112336	-0.0615156	0.00803557	-0.228521	0.0228247	-0.382223	0.0228496	-0.477001	0.0243369	-0.527656
0.143	0.15521	0.018119	0.0568958	0.0111981	-0.0349746	0.00612844	-0.116223	0.0124429	-0.177767	0.00681704	-0.226559	0.00887876	-0.259038	0.0152445	-0.27162	0.0115337	-0.291268	0.0151862	0.24222	0.0210928	0.07892	0.00697128	-0.0773363	0.00817273	-0.202988	0.0199149	-0.298895	0.0216782	-0.368058	0.0301671	-0.41252	0.0230116	-0.433026	0.0240215	-0.453894	0.0201185	0.127237	0.0146864	0.053116	0.0106467	-0.061614	0.012548	-0.228781	0.023566	-0.381446	0.0244876	-0.473938	0.0258376	-0.529242
0.1435	0.153616	0.0206064	0.0574526	0.0101205	-0.0367575	0.0084962	-0.114227	0.0119201	-0.175033	0.00623143	-0.229185	0.0149403	-0.257336	0.0123552	-0.273627	0.0110486	-0.29121	0.0194179	0.242225	0.01899	0.0793635	0.00801114	-0.07682	0.00708961	-0.201112	0.0210287	-0.29683	0.0212151	-0.37065	0.0290062	-0.412606	0.020619	-0.432749	0.02861	-0.451591	0.021132	0.129663	0.0143124	0.0524501	0.0110797	-0.0592072	0.0137562	-0.227372	0.0232583	-0.379679	0.0251079	-0.472133	0.026868	-0.527868
0.144	0.152977	0.0262209	0.058519	0.00813966	-0.0395703	0.0120033	-0.114888	0.0091192	-0.173338	0.00540376	-0.228284	0.0166127	-0.256239	0.0133851	-0.270424	0.0100152	-0.290973	0.0236098	0.241663	0.0194839	0.0775036	0.0081603	-0.0778804	0.00794825	-0.201092	0.0188419	-0.294768	0.0213232	-0.372012	0.0268383	-0.41471	0.0215593	-0.431305	0.0269551	-0.450142	0.0210268	0.127546	0.0168753	0.054849	0.0109864	-0.0584979	0.0108426	-0.226121	0.0253188	-0.37689	0.0270657	-0.473315	0.0265909	-0.524017
0.1445	0.154028	0.0251436	0.0596471	0.0103143	-0.0379999	0.0113044	-0.114352	0.00570901	-0.174658	0.00687106	-0.22888	0.0153644	-0.256671	0.0154643	-0.264882	0.0135381	-0.290721	0.021104	0.242756	0.0205794	0.0753633	0.00775153	-0.0819892	0.0130203	-0.201498	0.0165878	-0.292711	0.0185762	-0.369616	0.0272612	-0.416304	0.023466	-0.431089	0.0209251	-0.451262	0.0209271	0.125335	0.0188113	0.0571931	0.0117521	-0.0545521	0.0109061	-0.225974	0.0257147	-0.374347	0.0273964	-0.47896	0.0234309	-0.524215
0.145	0.15431	0.0179496	0.0607945	0.0129945	-0.0355661	0.0115256	-0.115478	0.00587782	-0.177214	0.00913078	-0.22887	0.0135849	-0.257463	0.0153686	-0.263362	0.0123933	-0.29153	0.019071	0.246376	0.0223678	0.075498	0.00760367	-0.0848419	0.0175198	-0.20265	0.0185734	-0.292621	0.013972	-0.368391	0.0272057	-0.41625	0.0220228	-0.431782	0.0187045	-0.453434	0.0212501	0.122368	0.0187134	0.0569558	0.0117861	-0.0506828	0.0158161	-0.229046	0.0222849	-0.374154	0.025602	-0.482925	0.0242452	-0.528932
0.1455	0.154621	0.0136923	0.0595935	0.0130548	-0.0373795	0.0114482	-0.1173	0.00723349	-0.177644	0.0106999	-0.228056	0.0173959	-0.257059	0.0150247	-0.264185	0.0125075	-0.290631	0.0160808	0.247327	0.0245469	0.0771654	0.00823953	-0.0816566	0.015472	-0.203271	0.0217527	-0.295572	0.0150265	-0.369204	0.0255865	-0.416619	0.0209401	-0.431402	0.0207886	-0.456284	0.0252777	0.118435	0.0184297	0.0596964	0.00791702	-0.0541067	0.00982095	-0.232844	0.0214719	-0.375456	0.0263004	-0.478956	0.0289472	-0.531436
0.146	0.155488	0.0157727	0.0581359	0.0145817	-0.0401704	0.0129052	-0.117048	0.00865577	-0.177515	0.0134489	-0.22985	0.0184414	-0.258075	0.0178273	-0.267402	0.0137931	-0.289623	0.014091	0.244436	0.0252482	0.0780637	0.00754833	-0.0782457	0.0140409	-0.19885	0.0138633	-0.297372	0.0181265	-0.366944	0.023093	-0.4175	0.0215414	-0.430695	0.0230391	-0.459466	0.0284525	0.120076	0.0196822	0.0614102	0.0072562	-0.0563378	0.00871073	-0.232319	0.0231695	-0.375207	0.0288964	-0.475381	0.0313445	-0.530064
0.1465	0.151942	0.015364	0.0576727	0.0165798	-0.0392401	0.0131371	-0.116373	0.0108786	-0.178351	0.0138482	-0.230802	0.0200476	-0.263216	0.0172646	-0.271766	0.0196712	-0.289357	0.016634	0.24233	0.0265813	0.0798789	0.00672809	-0.0762403	0.0103615	-0.195241	0.0139657	-0.297586	0.0189207	-0.36387	0.021599	-0.416764	0.0208062	-0.431019	0.0227036	-0.459618	0.0256461	0.125564	0.021222	0.0574205	0.00892525	-0.0560228	0.0118519	-0.229291	0.0228041	-0.373305	0.0275171	-0.475949	0.025729	-0.527956
0.147	0.149073	0.0151052	0.0553136	0.0167307	-0.037419	0.0144779	-0.119483	0.0131401	-0.179156	0.0122009	-0.228698	0.0191539	-0.266273	0.0167868	-0.270816	0.0213402	-0.288275	0.0181636	0.242706	0.0277867	0.0816952	0.00769964	-0.073435	0.00859672	-0.19796	0.0161912	-0.29632	0.0196344	-0.365547	0.023346	-0.416394	0.0203725	-0.431754	0.0224558	-0.459044	0.0239954	0.1291	0.0190871	0.0537303	0.0098808	-0.0568521	0.0143662	-0.225769	0.0232933	-0.37544	0.0211542	-0.47554	0.0202779	-0.525851
0.1475	0.150268	0.0147292	0.0526187	0.011204	-0.0362055	0.0147503	-0.123425	0.0173648	-0.18074	0.0108124	-0.228486	0.0161185	-0.263566	0.0197587	-0.265532	0.0178546	-0.288301	0.0172179	0.245918	0.02706	0.0819893	0.00807654	-0.0745146	0.0129991	-0.200716	0.0183861	-0.294995	0.0216821	-0.368687	0.0255148	-0.418326	0.0209116	-0.431934	0.0234978	-0.459104	0.0234633	0.129137	0.0169378	0.0554109	0.00585143	-0.0549999	0.0152276	-0.224231	0.02456	-0.381704	0.0202543	-0.477678	0.0196681	-0.52777
0.148	0.153342	0.0184873	0.0519546	0.00846824	-0.0373115	0.0112078	-0.121285	0.0154053	-0.182819	0.00947785	-0.230589	0.0162503	-0.260501	0.0210824	-0.266144	0.0145882	-0.28847	0.0165731	0.246932	0.0250322	0.081759	0.0102643	-0.0795963	0.0125373	-0.20165	0.0151939	-0.295883	0.0214046	-0.369894	0.0267629	-0.41932	0.0213655	-0.431347	0.0253021	-0.458309	0.0211011	0.125744	0.0197068	0.0575113	0.00534311	-0.0529544	0.0160918	-0.227293	0.0236674	-0.383034	0.0255447	-0.482281	0.0219978	-0.531295
0.1485	0.159185	0.0186773	0.0534075	0.0072033	-0.0384798	0.0070642	-0.116132	0.00995066	-0.182252	0.011875	-0.230634	0.0185307	-0.258773	0.0202053	-0.270537	0.016492	-0.286519	0.0141717	0.24589	0.0228195	0.0820565	0.0112094	-0.0837209	0.0132604	-0.203258	0.014947	-0.296808	0.0204163	-0.372185	0.0274106	-0.417808	0.0185942	-0.429856	0.0267098	-0.45631	0.0186505	0.12371	0.0208594	0.0553442	0.00831636	-0.0525365	0.0142777	-0.229261	0.0231471	-0.380723	0.030118	-0.483816	0.0211143	-0.529992
0.149	0.161665	0.0152614	0.0551333	0.00729008	-0.0381543	0.00650235	-0.114384	0.00756545	-0.179315	0.0152535	-0.228453	0.0177239	-0.257315	0.0191912	-0.271649	0.0191695	-0.285351	0.0132868	0.245099	0.0236328	0.0807874	0.00864793	-0.085937	0.0142115	-0.205002	0.0150667	-0.297636	0.020712	-0.373565	0.0277668	-0.416261	0.0174096	-0.428607	0.0285384	-0.45421	0.016068	0.128047	0.0165352	0.0543131	0.0117231	-0.051996	0.0134176	-0.228638	0.0264064	-0.382142	0.0278193	-0.480856	0.0181861	-0.525495
0.1495	0.158341	0.0139004	0.057661	0.00566734	-0.0358483	0.00657823	-0.115021	0.00730941	-0.177207	0.0136071	-0.226259	0.0165941	-0.25631	0.0194298	-0.273221	0.0212006	-0.286612	0.0121882	0.24257	0.0240402	0.0767984	0.00851596	-0.0851764	0.0123156	-0.204694	0.0135087	-0.298948	0.0212725	-0.372074	0.0281036	-0.414226	0.0225915	-0.429523	0.029502	-0.455097	0.016087	0.132325	0.0159031	0.0590962	0.00822257	-0.0527116	0.0133192	-0.229833	0.0304972	-0.382375	0.0226934	-0.4758	0.0188888	-0.52338
0.15	0.15662	0.0158674	0.057509	0.0101506	-0.0336255	0.00661117	-0.116985	0.00671839	-0.175956	0.00760124	-0.225572	0.0164355	-0.256463	0.0197819	-0.276145	0.0195766	-0.287601	0.0112163	0.240004	0.0232549	0.0731	0.0101551	-0.0786803	0.00924014	-0.202329	0.0132681	-0.29815	0.0210235	-0.371556	0.0271692	-0.412827	0.0277908	-0.431777	0.0293595	-0.456786	0.0189565	0.129166	0.0188737	0.061408	0.0115472	-0.0529667	0.0125265	-0.228239	0.0325667	-0.376934	0.0243344	-0.47401	0.0225318	-0.524059
0.1505	0.158662	0.0160005	0.0519736	0.00716615	-0.0329946	0.00500602	-0.119153	0.00779921	-0.178129	0.00971618	-0.227101	0.0169039	-0.258663	0.0167545	-0.276764	0.0129583	-0.287893	0.0124067	0.240758	0.0186643	0.0734872	0.0109402	-0.0731472	0.0110388	-0.200983	0.0149936	-0.295297	0.0196975	-0.371453	0.0248564	-0.414231	0.024891	-0.433725	0.0279161	-0.455272	0.020433	0.124293	0.0202313	0.0554225	0.00955459	-0.0541059	0.0121406	-0.224515	0.0348743	-0.372787	0.0291629	-0.474076	0.0235257	-0.524014
0.151	0.160134	0.0162829	0.0497217	0.00747546	-0.0302467	0.00389727	-0.117637	0.00807658	-0.182428	0.0177099	-0.230738	0.0165811	-0.260793	0.016846	-0.27569	0.00917595	-0.287101	0.0158316	0.241947	0.0158056	0.0759009	0.0116248	-0.0748048	0.00846305	-0.201693	0.0132612	-0.292982	0.0177176	-0.369537	0.0233774	-0.415192	0.020714	-0.434587	0.0257835	-0.453846	0.0201954	0.123252	0.0208177	0.0508607	0.0125219	-0.0562793	0.0122852	-0.224196	0.0311964	-0.375493	0.0246284	-0.473901	0.0240696	-0.523305
0.1515	0.158458	0.0192262	0.054478	0.00544859	-0.0303328	0.0075617	-0.115018	0.00699628	-0.182807	0.0200502	-0.233561	0.0172256	-0.262657	0.018616	-0.27561	0.0110105	-0.290175	0.0196584	0.244292	0.0177842	0.0778337	0.0107274	-0.0774248	0.0099709	-0.202082	0.0102865	-0.29323	0.0172659	-0.365638	0.024663	-0.415938	0.0215859	-0.43401	0.0248798	-0.456396	0.0207181	0.125314	0.0219595	0.0500438	0.0134031	-0.0542139	0.0098564	-0.224991	0.02717	-0.379696	0.0211856	-0.475682	0.0243993	-0.523456
0.152	0.15616	0.019841	0.0581795	0.00743434	-0.0330009	0.00990902	-0.115042	0.00426634	-0.182961	0.016598	-0.232399	0.0146282	-0.263055	0.0169758	-0.275876	0.0165959	-0.295908	0.0237465	0.246447	0.0228777	0.0794433	0.00957163	-0.0768517	0.0121962	-0.200572	0.00995224	-0.297499	0.0200286	-0.362818	0.0258651	-0.415956	0.0235774	-0.432985	0.0249484	-0.457759	0.0229809	0.127984	0.0185237	0.0490015	0.0133271	-0.0508064	0.0115484	-0.224396	0.0266492	-0.380556	0.022333	-0.479148	0.0257348	-0.526897
0.1525	0.155596	0.0185705	0.0571851	0.0066451	-0.0327119	0.00862041	-0.11611	0.00421112	-0.185234	0.0138199	-0.230228	0.0122545	-0.262604	0.0101679	-0.276266	0.0221012	-0.294453	0.0171809	0.248068	0.0248756	0.0817842	0.012278	-0.075684	0.0183803	-0.199553	0.0118733	-0.30178	0.0243058	-0.363148	0.0239587	-0.414745	0.0233547	-0.432142	0.0257367	-0.455986	0.0235381	0.128146	0.0163117	0.0495713	0.0116301	-0.0521778	0.0110643	-0.222842	0.0261756	-0.380714	0.0244099	-0.478296	0.0289027	-0.529461
0.153	0.155305	0.0159671	0.0556188	0.00765983	-0.0329972	0.00567756	-0.117991	0.00469548	-0.185021	0.0130886	-0.230181	0.0138893	-0.261555	0.00526334	-0.277273	0.0222286	-0.290404	0.0100853	0.248008	0.0259965	0.0849621	0.0148595	-0.0746607	0.0125633	-0.199239	0.0134111	-0.300719	0.024047	-0.363374	0.022299	-0.412882	0.0219307	-0.431836	0.026859	-0.455249	0.0209419	0.126523	0.0186506	0.0516878	0.0108485	-0.0558388	0.015065	-0.22475	0.0231096	-0.381514	0.0255559	-0.47329	0.0295825	-0.52829
0.1535	0.155967	0.01395	0.0568092	0.00746421	-0.0367811	0.00284827	-0.120378	0.00573881	-0.183165	0.0150745	-0.230315	0.0202065	-0.257295	0.00881021	-0.273377	0.0148537	-0.289562	0.0100944	0.24592	0.0246618	0.0849835	0.0136951	-0.0751248	0.00729096	-0.199278	0.0129731	-0.295748	0.0215163	-0.364249	0.0219885	-0.411931	0.0208944	-0.431389	0.0284678	-0.454977	0.0189341	0.125269	0.0214289	0.0525514	0.0123759	-0.0583822	0.0156351	-0.227669	0.0207627	-0.3823	0.0258717	-0.47259	0.0263392	-0.528678
0.154	0.157098	0.0135888	0.0580438	0.00810072	-0.0404914	0.00372996	-0.121714	0.00615685	-0.182164	0.0174073	-0.231818	0.0224498	-0.254041	0.0109937	-0.265209	0.0137214	-0.289706	0.0111188	0.243174	0.0215515	0.0811638	0.00762968	-0.0776674	0.00710877	-0.199823	0.0122733	-0.292555	0.0190328	-0.365467	0.0221658	-0.413938	0.0207251	-0.430135	0.0272881	-0.453915	0.0209924	0.125068	0.0224573	0.0517078	0.0121554	-0.0582776	0.0158728	-0.224993	0.0237486	-0.382733	0.0264904	-0.47578	0.026287	-0.531366
0.1545	0.159027	0.0131599	0.0573622	0.0108041	-0.0395516	0.00242765	-0.12186	0.00851096	-0.179775	0.0161167	-0.233219	0.0236258	-0.253886	0.00590152	-0.261324	0.0130921	-0.289014	0.0122278	0.24263	0.0210801	0.0778606	0.00660345	-0.078438	0.00658065	-0.197929	0.00782284	-0.293487	0.0170891	-0.365529	0.0219923	-0.415876	0.0208636	-0.4299	0.025748	-0.454211	0.0229973	0.126071	0.0232662	0.0499787	0.0141059	-0.0559133	0.016015	-0.221593	0.0277668	-0.382221	0.0255436	-0.476439	0.0288772	-0.532402
0.155	0.164207	0.0161442	0.0569682	0.0152242	-0.0365032	0.00341594	-0.120783	0.0119153	-0.176659	0.0111796	-0.232973	0.0262838	-0.257732	0.00883201	-0.263017	0.0156427	-0.288069	0.0128937	0.246296	0.022689	0.0769904	0.00732851	-0.076542	0.00735632	-0.196153	0.00528412	-0.296672	0.0172559	-0.365956	0.0211053	-0.414765	0.0201772	-0.430216	0.0250698	-0.455134	0.0228474	0.127585	0.023463	0.0503407	0.0178992	-0.056232	0.0142778	-0.222945	0.0257373	-0.382126	0.0227091	-0.474451	0.0299187	-0.531218
0.1555	0.166894	0.0204089	0.0566665	0.0152615	-0.0362954	0.00268547	-0.119562	0.0145373	-0.175953	0.0114671	-0.234708	0.0270169	-0.264489	0.0166186	-0.267513	0.0160826	-0.288914	0.0115247	0.248717	0.0224433	0.0761885	0.00809554	-0.0736599	0.00863994	-0.196717	0.00745521	-0.299499	0.0185936	-0.367902	0.0201379	-0.412087	0.01996	-0.429865	0.0252056	-0.452864	0.0218102	0.128852	0.022024	0.0556366	0.0148316	-0.0602114	0.01026	-0.225216	0.0225654	-0.382667	0.0216857	-0.474949	0.0265585	-0.530254
0.156	0.160865	0.013063	0.0550839	0.0138895	-0.0377265	0.00767276	-0.12161	0.0138017	-0.176965	0.013845	-0.235428	0.0257277	-0.266352	0.019341	-0.271712	0.0164596	-0.28923	0.0116935	0.246013	0.0190945	0.078113	0.011508	-0.0720162	0.0105077	-0.199784	0.0115166	-0.300023	0.0173416	-0.370602	0.022213	-0.411184	0.0207976	-0.42893	0.0250612	-0.451491	0.0224289	0.128396	0.0216866	0.0590056	0.00885635	-0.0638139	0.00819937	-0.225795	0.0216151	-0.382272	0.0230464	-0.476514	0.0229779	-0.529412
0.1565	0.155496	0.00678806	0.0518641	0.00973311	-0.0379288	0.0027943	-0.124997	0.0112898	-0.177956	0.0137931	-0.23452	0.0239088	-0.263853	0.0181766	-0.271322	0.0155448	-0.285842	0.0113582	0.242149	0.0197605	0.0822939	0.0158192	-0.0722943	0.00970862	-0.201965	0.0131763	-0.299772	0.0169353	-0.371499	0.0254653	-0.412997	0.0198015	-0.426902	0.0249601	-0.452567	0.0257737	0.125751	0.0214104	0.0572311	0.00834626	-0.0637384	0.00851984	-0.227424	0.0222538	-0.381941	0.023724	-0.475708	0.0241693	-0.528771
0.157	0.15732	0.0114144	0.050578	0.00647738	-0.0366199	0.0103458	-0.123442	0.0084332	-0.178321	0.00977392	-0.233262	0.0199607	-0.262512	0.0196009	-0.269385	0.0174994	-0.281934	0.0100168	0.241473	0.0249937	0.0843014	0.0136147	-0.0740827	0.00811152	-0.200101	0.00998629	-0.299828	0.0174781	-0.370366	0.0256624	-0.415938	0.0196011	-0.425377	0.0268467	-0.455239	0.0265138	0.125531	0.0201339	0.0549132	0.0101025	-0.0603452	0.012166	-0.229728	0.0243916	-0.382473	0.0231342	-0.476205	0.0277773	-0.52767
0.1575	0.158265	0.0164058	0.0521321	0.0086814	-0.037689	0.0087936	-0.119424	0.0099211	-0.181125	0.00796303	-0.230271	0.0164077	-0.263221	0.0187654	-0.270372	0.0184522	-0.283006	0.0146653	0.242224	0.0296213	0.083318	0.0110708	-0.0760754	0.00855347	-0.198539	0.00902425	-0.300231	0.0200378	-0.369661	0.0270039	-0.417809	0.0207	-0.427847	0.0275493	-0.457381	0.0247859	0.128094	0.0214153	0.0554101	0.0105938	-0.0570601	0.0113171	-0.229091	0.0253078	-0.38127	0.0215814	-0.480138	0.0256434	-0.526376
0.158	0.157666	0.0177613	0.0540956	0.0126983	-0.0401145	0.00530689	-0.119357	0.0118048	-0.186688	0.0135639	-0.228936	0.0135758	-0.265175	0.017519	-0.271542	0.0173556	-0.287914	0.0218363	0.238917	0.0285368	0.0796765	0.0092691	-0.0771212	0.0105726	-0.2011	0.0141169	-0.300699	0.0240371	-0.369841	0.0249577	-0.418839	0.0224055	-0.430457	0.0280884	-0.459004	0.0242638	0.129613	0.0215518	0.0583975	0.0102985	-0.0565812	0.00891652	-0.224989	0.024164	-0.377373	0.0228027	-0.48333	0.0228581	-0.529188
0.1585	0.159706	0.0183656	0.0562541	0.0121452	-0.0377506	0.00751517	-0.121989	0.0129568	-0.186832	0.0187747	-0.22911	0.0131576	-0.266969	0.0167373	-0.272198	0.014292	-0.289942	0.0219827	0.235749	0.0227568	0.0788989	0.00781533	-0.0765155	0.0116909	-0.20321	0.0198238	-0.299886	0.0245541	-0.370368	0.024239	-0.420321	0.0253092	-0.431826	0.0285443	-0.459459	0.0255566	0.130538	0.017835	0.0592055	0.00982914	-0.0584156	0.00978052	-0.221322	0.0230432	-0.375671	0.026977	-0.483621	0.0228743	-0.533555
0.159	0.161369	0.0157436	0.0571995	0.0115592	-0.0345634	0.0077259	-0.120697	0.0108228	-0.181141	0.0197369	-0.227717	0.0142316	-0.266986	0.0148791	-0.273225	0.0117704	-0.287768	0.0203749	0.237242	0.0203309	0.082182	0.00703217	-0.074826	0.0127184	-0.201057	0.016849	-0.299321	0.0233418	-0.367995	0.0216689	-0.420115	0.0259694	-0.433716	0.0301391	-0.457145	0.0259878	0.131586	0.0151305	0.0575555	0.00852223	-0.0596203	0.01245	-0.223575	0.0197545	-0.377097	0.0300314	-0.481959	0.0228742	-0.533306
0.1595	0.159611	0.012764	0.0600484	0.0108443	-0.0336405	0.00391436	-0.115572	0.00898991	-0.180426	0.0193378	-0.226785	0.0125536	-0.262773	0.0121851	-0.272995	0.0108194	-0.286856	0.0201785	0.238906	0.0230136	0.0845468	0.0093852	-0.073507	0.0107512	-0.199195	0.0141151	-0.299926	0.0210504	-0.364281	0.019085	-0.416534	0.0227683	-0.433538	0.0293456	-0.455404	0.0274331	0.131116	0.0148981	0.0581294	0.00607246	-0.0569769	0.0111832	-0.22979	0.0178401	-0.377709	0.0318376	-0.477368	0.0256411	-0.530617
0.16	0.1576	0.0132266	0.0630854	0.0117423	-0.0325899	0.00526035	-0.112058	0.00992007	-0.184792	0.0164552	-0.227101	0.0106773	-0.260057	0.0130356	-0.270762	0.0117605	-0.289045	0.0195575	0.23986	0.0233066	0.0842358	0.00959968	-0.0731517	0.00786564	-0.201058	0.0121298	-0.300012	0.0186361	-0.364262	0.0204164	-0.414898	0.0212271	-0.433288	0.0283037	-0.457158	0.0270798	0.129433	0.0165375	0.0603577	0.00563978	-0.0533532	0.0137944	-0.230439	0.0238158	-0.378119	0.0304591	-0.473452	0.0295598	-0.530035
0.1605	0.158408	0.0146607	0.061535	0.0109461	-0.0330808	0.00423173	-0.111012	0.0100933	-0.185304	0.0153708	-0.227284	0.00992984	-0.26481	0.0178083	-0.268774	0.0155937	-0.290959	0.0201324	0.240407	0.0217888	0.0827759	0.00998382	-0.0736993	0.00615327	-0.20311	0.0120131	-0.29852	0.0171604	-0.365664	0.0237376	-0.413923	0.0222376	-0.433698	0.0280241	-0.458115	0.0264009	0.127963	0.0168947	0.0615351	0.0043216	-0.0533833	0.0149659	-0.226677	0.0285913	-0.377839	0.0271479	-0.471767	0.0305847	-0.530992
0.161	0.157534	0.0139014	0.0607838	0.00997062	-0.0348847	0.00781837	-0.111559	0.0078448	-0.183539	0.0144674	-0.228263	0.0120073	-0.267454	0.0191322	-0.268553	0.0179631	-0.289834	0.0199165	0.239821	0.0222099	0.0823358	0.0123971	-0.0749675	0.00707516	-0.203817	0.0121302	-0.297223	0.0172008	-0.365861	0.0259252	-0.411969	0.0231719	-0.432942	0.0287321	-0.457034	0.0261703	0.12469	0.0191089	0.0609177	0.00337621	-0.055837	0.0135148	-0.225529	0.0277342	-0.374885	0.0241456	-0.471259	0.0323393	-0.531365
0.1615	0.156025	0.0118758	0.0613313	0.00948881	-0.0366343	0.00945657	-0.112758	0.00517619	-0.182788	0.0137084	-0.230735	0.016193	-0.262806	0.0115815	-0.27007	0.0166823	-0.287541	0.0190441	0.240494	0.0247072	0.0842822	0.014637	-0.0764296	0.0087356	-0.205027	0.0132983	-0.297299	0.0179165	-0.36793	0.0248729	-0.412303	0.022048	-0.430694	0.0281131	-0.456062	0.0245856	0.121446	0.022215	0.0570349	0.00675714	-0.0574223	0.0127729	-0.226527	0.0262756	-0.374409	0.0235854	-0.47028	0.0357026	-0.530324
0.162	0.158746	0.0106811	0.0593756	0.0115985	-0.0385241	0.00625889	-0.114411	0.00449935	-0.179304	0.0108321	-0.232274	0.0177164	-0.261059	0.00725708	-0.271665	0.0151793	-0.289388	0.0178085	0.242439	0.02504	0.0849389	0.0156125	-0.0761125	0.00979224	-0.204934	0.0139822	-0.297301	0.0186271	-0.370471	0.0233961	-0.41385	0.0215848	-0.428853	0.0269103	-0.454487	0.023451	0.121643	0.0219406	0.053922	0.0101031	-0.0578454	0.0123216	-0.227405	0.0270124	-0.377788	0.0252372	-0.468846	0.0382637	-0.525149
0.1625	0.160204	0.0116597	0.0567014	0.0107577	-0.0394721	0.00553455	-0.11704	0.00862215	-0.175703	0.0095943	-0.232232	0.0164231	-0.265875	0.00986233	-0.270456	0.012899	-0.290543	0.0187436	0.240197	0.0202245	0.0815418	0.0120367	-0.0749328	0.0136868	-0.203976	0.0144757	-0.294247	0.0182867	-0.371307	0.0238783	-0.413801	0.021571	-0.429929	0.0263857	-0.452946	0.0239858	0.122837	0.0202649	0.0556016	0.00926492	-0.0587641	0.0112484	-0.226554	0.0273991	-0.378495	0.0263584	-0.470138	0.0369757	-0.521604
0.163	0.159407	0.0149301	0.0558069	0.00947252	-0.0394547	0.00626393	-0.118236	0.0115511	-0.176214	0.0120631	-0.231959	0.0172776	-0.268294	0.0104783	-0.269559	0.0118633	-0.286873	0.0190034	0.238117	0.0176484	0.0783697	0.00857353	-0.0746452	0.0127553	-0.203523	0.0156243	-0.29308	0.0205048	-0.372017	0.0258876	-0.412805	0.0208079	-0.431495	0.0267137	-0.453251	0.0250248	0.123161	0.0197141	0.0589899	0.00890884	-0.0597961	0.00970856	-0.224214	0.0260543	-0.377644	0.0234568	-0.471468	0.0352444	-0.527338
0.1635	0.159142	0.01803	0.0533952	0.00478085	-0.0394345	0.00690457	-0.117613	0.00984996	-0.178614	0.0137777	-0.23224	0.0205776	-0.263185	0.00988542	-0.26836	0.0118102	-0.287373	0.0169904	0.241989	0.0203947	0.0770113	0.00741194	-0.0762256	0.0110266	-0.200835	0.0155301	-0.29722	0.0215899	-0.373102	0.0275618	-0.413671	0.0212151	-0.431297	0.0286465	-0.45488	0.0259855	0.123786	0.0191407	0.0608722	0.00966174	-0.0598767	0.00881644	-0.223026	0.0249225	-0.379325	0.0220441	-0.472855	0.0311135	-0.532619
0.164	0.157879	0.0166691	0.0509069	0.0134159	-0.0387916	0.00946789	-0.117147	0.00747369	-0.182335	0.0145856	-0.232238	0.0201198	-0.257497	0.0123723	-0.26617	0.0132486	-0.29092	0.0160216	0.245419	0.0240211	0.0762761	0.00819517	-0.0776202	0.00945335	-0.198566	0.0144158	-0.299855	0.0198098	-0.374445	0.0285622	-0.414493	0.0218384	-0.432761	0.0324699	-0.455958	0.0222866	0.124227	0.0178224	0.0612003	0.00985781	-0.058272	0.0102848	-0.223918	0.0256131	-0.379945	0.0248313	-0.474084	0.0268461	-0.529233
0.1645	0.156913	0.0142326	0.0534127	0.0126868	-0.0382524	0.00926171	-0.117423	0.00618373	-0.184728	0.0154615	-0.230118	0.0142294	-0.25678	0.0143597	-0.265013	0.00959189	-0.290577	0.0146433	0.245795	0.0248833	0.0765684	0.00765924	-0.0774562	0.00855591	-0.200854	0.013719	-0.298943	0.0187647	-0.373318	0.0270258	-0.41464	0.0224583	-0.435031	0.0338015	-0.453344	0.0166464	0.12396	0.019784	0.062359	0.00933474	-0.0571231	0.0106945	-0.225979	0.0263736	-0.37802	0.0268066	-0.475142	0.0245268	-0.524852
0.165	0.156765	0.0119792	0.0569413	0.0133284	-0.0397858	0.0133162	-0.117516	0.00936835	-0.183028	0.013648	-0.229553	0.0125623	-0.25876	0.0175888	-0.264759	0.00730624	-0.285913	0.00956327	0.244678	0.0234558	0.0789784	0.00770323	-0.0766499	0.00779763	-0.202752	0.0138612	-0.29789	0.0186016	-0.371893	0.0260606	-0.415189	0.0225179	-0.434793	0.0265223	-0.451644	0.0185371	0.124995	0.0228834	0.0606724	0.00723934	-0.058727	0.00907176	-0.228997	0.0254465	-0.378165	0.0264977	-0.477601	0.0237262	-0.527925
0.1655	0.157152	0.00984115	0.0595245	0.0135255	-0.04031	0.013548	-0.119156	0.0160055	-0.181264	0.012506	-0.231791	0.0166477	-0.262315	0.018637	-0.266524	0.00647998	-0.28492	0.00763563	0.244767	0.024713	0.0828461	0.00930742	-0.074482	0.00698865	-0.20336	0.013822	-0.298938	0.0203203	-0.370223	0.0247138	-0.41551	0.021606	-0.434243	0.0214215	-0.452759	0.0221463	0.128238	0.020568	0.0530073	0.00679494	-0.0608106	0.00730417	-0.230951	0.0269408	-0.378229	0.0276003	-0.47865	0.0254416	-0.532359
0.166	0.160574	0.0110151	0.0603731	0.0142335	-0.0368452	0.00422564	-0.120351	0.0202987	-0.181474	0.0132136	-0.231651	0.0206397	-0.2647	0.0202149	-0.267068	0.00670632	-0.291685	0.0115473	0.245934	0.0272243	0.0856566	0.010278	-0.0746335	0.00780171	-0.203867	0.0147628	-0.300572	0.0216365	-0.367385	0.0237557	-0.415395	0.0201531	-0.43619	0.0242612	-0.452947	0.0222543	0.127511	0.0221262	0.0476233	0.00905921	-0.0606654	0.00699932	-0.229693	0.0294771	-0.376869	0.0252267	-0.475419	0.0251315	-0.531449
0.1665	0.164748	0.0151266	0.0569057	0.0127846	-0.0353274	0.00438127	-0.115289	0.0137858	-0.183426	0.0127778	-0.231278	0.0209536	-0.267702	0.0236719	-0.265089	0.00784195	-0.295978	0.0153428	0.246009	0.0279062	0.0853061	0.0101198	-0.0768869	0.00998826	-0.202938	0.016719	-0.299585	0.0217217	-0.365882	0.0240332	-0.414496	0.0200532	-0.436415	0.0277573	-0.452791	0.0211419	0.123459	0.0253261	0.0486512	0.00939938	-0.0580405	0.00858656	-0.227567	0.0295694	-0.378101	0.0213748	-0.471471	0.0227554	-0.529466
0.167	0.166431	0.0193	0.0539358	0.00828556	-0.0391373	0.00514924	-0.112104	0.00949045	-0.182376	0.00698483	-0.231906	0.0190505	-0.27148	0.0263137	-0.263231	0.00629779	-0.296994	0.0161459	0.244513	0.0271179	0.0814251	0.00517266	-0.0778014	0.00983133	-0.200772	0.0183704	-0.298936	0.0223247	-0.366941	0.0262496	-0.413031	0.0211749	-0.433726	0.0281137	-0.454498	0.0216544	0.12251	0.0251654	0.0527637	0.00767561	-0.0553246	0.0108765	-0.228195	0.0268468	-0.379627	0.0212884	-0.472768	0.0243723	-0.527628
0.1675	0.16738	0.0219209	0.0557376	0.00628607	-0.0426804	0.00595131	-0.115891	0.00671091	-0.177829	0.0028578	-0.228708	0.016083	-0.269448	0.020375	-0.26431	0.00555134	-0.295681	0.0162549	0.243146	0.028018	0.0782992	0.00431106	-0.0764669	0.0105259	-0.200684	0.0165932	-0.301301	0.0217948	-0.367142	0.026257	-0.41293	0.0216526	-0.431657	0.0268131	-0.457416	0.0243057	0.1236	0.0239552	0.0562857	0.0098736	-0.0563648	0.0141739	-0.231401	0.02397	-0.380751	0.0235701	-0.472327	0.029484	-0.526766
0.168	0.165197	0.0201907	0.059197	0.0102834	-0.0440591	0.00851672	-0.117153	0.0063581	-0.177622	0.00633249	-0.225686	0.0143109	-0.26608	0.0155036	-0.266279	0.0103702	-0.293147	0.0200925	0.240902	0.0247617	0.0787386	0.00753769	-0.0756256	0.00876381	-0.199978	0.0173235	-0.302202	0.0205562	-0.366653	0.0218768	-0.414459	0.0219423	-0.4287	0.0243938	-0.459057	0.0261752	0.124995	0.0213829	0.0572894	0.0108824	-0.060553	0.0170004	-0.234603	0.0202325	-0.385302	0.0243846	-0.467603	0.0320921	-0.529896
0.1685	0.160285	0.0157353	0.0595526	0.0113953	-0.0428191	0.00897113	-0.113558	0.00374313	-0.179909	0.00881204	-0.226388	0.013298	-0.262818	0.011613	-0.266613	0.00838226	-0.292777	0.0258951	0.239482	0.0242067	0.0790711	0.0118765	-0.0794398	0.00710674	-0.197197	0.0178137	-0.299001	0.0215375	-0.367286	0.0189752	-0.415228	0.0231291	-0.425193	0.0213495	-0.458847	0.0261819	0.123571	0.0197965	0.0543467	0.0122694	-0.0628786	0.0167083	-0.235669	0.0165186	-0.3896	0.0243066	-0.470469	0.0265966	-0.533629
0.169	0.156393	0.0114192	0.057554	0.0086518	-0.0365349	0.00834976	-0.112182	0.00491521	-0.182112	0.0128226	-0.22841	0.013635	-0.25962	0.0109103	-0.267202	0.00928983	-0.290979	0.0209258	0.240527	0.0231824	0.0788949	0.0105035	-0.0819323	0.0113993	-0.197938	0.0163239	-0.296757	0.022705	-0.368001	0.0206065	-0.414301	0.0216996	-0.426015	0.0203648	-0.458744	0.023962	0.120617	0.0219937	0.0483697	0.0174895	-0.0613055	0.016463	-0.234353	0.0172713	-0.388504	0.0263363	-0.479258	0.0214423	-0.533872
0.1695	0.153359	0.00861071	0.0576965	0.00928539	-0.0325577	0.00853745	-0.113748	0.00540079	-0.184116	0.0159182	-0.230249	0.0140624	-0.259348	0.0114354	-0.267994	0.00808486	-0.289744	0.0173643	0.240378	0.0198295	0.0797537	0.00752557	-0.078987	0.012049	-0.199908	0.0197568	-0.299499	0.0189745	-0.367405	0.023914	-0.414297	0.0188933	-0.430855	0.0250089	-0.458931	0.0234657	0.120863	0.0225861	0.0478806	0.0175033	-0.0566497	0.0161327	-0.230771	0.0207175	-0.385123	0.0300367	-0.481895	0.0224868	-0.534135
0.17	0.153291	0.00778617	0.0568949	0.013419	-0.0368709	0.00765151	-0.115004	0.00710308	-0.184388	0.0163708	-0.231021	0.0153841	-0.258764	0.0178964	-0.267775	0.00619181	-0.290027	0.0168266	0.241842	0.0212747	0.0799088	0.00737601	-0.0778691	0.00980097	-0.199542	0.0191889	-0.301992	0.0164644	-0.366278	0.0272877	-0.416646	0.0187258	-0.434219	0.0292026	-0.459682	0.0238434	0.122085	0.0219907	0.0550258	0.0120303	-0.0509602	0.0148765	-0.22707	0.02376	-0.383479	0.0303722	-0.479552	0.0254445	-0.535426
0.1705	0.155109	0.0107892	0.0578119	0.0170377	-0.0407617	0.0080737	-0.122312	0.0116085	-0.184642	0.0170948	-0.231591	0.0149832	-0.260412	0.0178546	-0.266664	0.00545817	-0.289444	0.0162263	0.244453	0.0259276	0.0806508	0.00898387	-0.0783429	0.00689056	-0.19975	0.01823	-0.29894	0.0189777	-0.367462	0.0282869	-0.418163	0.0209733	-0.434747	0.0297851	-0.460248	0.0229704	0.122123	0.0213598	0.0615512	0.0136404	-0.0497582	0.0148461	-0.225957	0.0257514	-0.384544	0.0285967	-0.478828	0.0263297	-0.535527
0.171	0.152341	0.0128316	0.0631257	0.0163433	-0.039077	0.00511329	-0.128011	0.0208384	-0.185107	0.0190938	-0.232368	0.0143867	-0.262133	0.0168353	-0.267372	0.0121273	-0.289339	0.0148639	0.24439	0.0270534	0.081739	0.0103774	-0.0776342	0.0056924	-0.199871	0.0167563	-0.295834	0.0234649	-0.367573	0.0223393	-0.418027	0.0244081	-0.435894	0.0303789	-0.459109	0.02158	0.122946	0.0206246	0.0614712	0.014019	-0.0546604	0.0141067	-0.22673	0.0258182	-0.385874	0.0272489	-0.477901	0.0228	-0.53594
0.1715	0.148507	0.0128107	0.0641718	0.0143913	-0.0374293	0.00411728	-0.122716	0.0167017	-0.185643	0.020094	-0.231804	0.0152279	-0.264211	0.0162457	-0.270938	0.012907	-0.290411	0.0150152	0.24333	0.0259	0.0822652	0.0112154	-0.0752928	0.00530949	-0.200063	0.0155439	-0.298793	0.0228918	-0.365432	0.0179842	-0.417328	0.0272833	-0.435453	0.0265611	-0.458489	0.0225331	0.124365	0.0186283	0.0563686	0.0105417	-0.0581201	0.0129404	-0.227779	0.022929	-0.384769	0.0272608	-0.476569	0.0215484	-0.534812
0.172	0.152748	0.011867	0.0624694	0.0101113	-0.0384726	0.00783535	-0.117548	0.014662	-0.183716	0.0130351	-0.230146	0.0164883	-0.269357	0.0142062	-0.272328	0.0141824	-0.288426	0.00912217	0.243217	0.0226379	0.0824784	0.0111877	-0.0729281	0.00787111	-0.202749	0.0131377	-0.302024	0.0217429	-0.364772	0.0188145	-0.417066	0.0279615	-0.433618	0.0227124	-0.459165	0.0243563	0.123467	0.0202497	0.0528166	0.0109945	-0.0574047	0.0130929	-0.228533	0.0199386	-0.381956	0.0281561	-0.478178	0.0228429	-0.532281
0.1725	0.159599	0.020183	0.0610529	0.0100363	-0.0395389	0.0106267	-0.119501	0.0165774	-0.178976	0.0076694	-0.229794	0.0151582	-0.270165	0.0147257	-0.270762	0.0165068	-0.283699	0.00885709	0.241489	0.0197433	0.0815328	0.0100093	-0.0731321	0.00843638	-0.205204	0.0116362	-0.300426	0.0208228	-0.36802	0.0216706	-0.416314	0.0264299	-0.433242	0.0219037	-0.459607	0.0251944	0.122909	0.0251836	0.0537632	0.0134049	-0.0585529	0.0131529	-0.227223	0.0175927	-0.37855	0.0316154	-0.480901	0.0246706	-0.531103
0.173	0.160344	0.0214717	0.0587276	0.0120811	-0.0399543	0.00744832	-0.12342	0.0211334	-0.177276	0.0103851	-0.231168	0.0134979	-0.265236	0.0194612	-0.267158	0.0227416	-0.277748	0.00916206	0.240676	0.0205339	0.0793419	0.00834573	-0.0754126	0.00900532	-0.20459	0.0128303	-0.298266	0.0191362	-0.370789	0.0223975	-0.414489	0.0260887	-0.43336	0.0218438	-0.458221	0.0243223	0.126355	0.0238816	0.0555392	0.0140063	-0.063111	0.00990564	-0.222835	0.0189259	-0.377129	0.034659	-0.481542	0.0237448	-0.52901
0.1735	0.159782	0.0151979	0.0572907	0.0103515	-0.0408883	0.00537645	-0.124817	0.0186356	-0.178772	0.0101607	-0.231693	0.0123993	-0.261217	0.0190249	-0.26587	0.0192214	-0.276371	0.00649779	0.244881	0.0257713	0.0805153	0.0133994	-0.0784638	0.00822218	-0.20397	0.0143027	-0.29772	0.0176907	-0.37078	0.0214633	-0.412648	0.0267615	-0.432605	0.0205889	-0.455904	0.023037	0.130301	0.0183089	0.0556226	0.0122955	-0.0656963	0.00676396	-0.21806	0.026046	-0.378188	0.0335291	-0.481863	0.0228225	-0.525727
0.174	0.161708	0.0146244	0.0564241	0.00629645	-0.0411721	0.00638168	-0.124783	0.0166904	-0.178387	0.00930677	-0.231729	0.0119704	-0.262848	0.0169031	-0.270009	0.0145717	-0.28535	0.00769575	0.248438	0.0303171	0.0833063	0.019359	-0.077754	0.0078987	-0.204945	0.0149205	-0.298854	0.017058	-0.371455	0.0205391	-0.412245	0.0273408	-0.431481	0.0188611	-0.4557	0.0229121	0.13079	0.0183777	0.0572028	0.00902522	-0.064048	0.00790591	-0.217561	0.0305226	-0.378373	0.0333598	-0.484035	0.0226429	-0.526251
0.1745	0.161147	0.0146877	0.056009	0.00563462	-0.0408612	0.00641278	-0.11987	0.0100646	-0.177543	0.00949397	-0.235765	0.0174422	-0.263728	0.0124091	-0.273479	0.0194852	-0.290841	0.0124045	0.247433	0.0283956	0.0806122	0.0162024	-0.0743823	0.00949862	-0.206106	0.0154626	-0.298856	0.0175757	-0.368968	0.0209973	-0.41285	0.0285236	-0.430798	0.0193627	-0.457066	0.0229519	0.129655	0.0209735	0.0582309	0.0058688	-0.0617768	0.0113648	-0.22132	0.0275855	-0.376148	0.0362109	-0.483309	0.0247859	-0.52889
0.175	0.159665	0.0168041	0.0552115	0.00652284	-0.0407871	0.00755738	-0.116238	0.00635599	-0.175715	0.00561968	-0.238206	0.0247021	-0.259619	0.00883325	-0.274499	0.0249122	-0.287698	0.0121937	0.247502	0.0262819	0.0797351	0.0126568	-0.0741109	0.00630226	-0.206876	0.0160347	-0.297265	0.0193295	-0.36418	0.0220121	-0.413768	0.0291686	-0.430506	0.0221164	-0.456371	0.0215391	0.129306	0.0230046	0.0564389	0.00583145	-0.059594	0.011604	-0.22279	0.0245857	-0.372741	0.0371574	-0.478709	0.0300594	-0.529111
0.1755	0.160964	0.0157013	0.0539853	0.00665792	-0.0399515	0.0130226	-0.121994	0.00831598	-0.17323	0.00331936	-0.234692	0.0216586	-0.261376	0.0152572	-0.273378	0.025183	-0.285654	0.0114572	0.248693	0.0268026	0.0821133	0.00972924	-0.073807	0.00606706	-0.206031	0.0153375	-0.296637	0.0197464	-0.363928	0.0225232	-0.413349	0.0274005	-0.430976	0.0242162	-0.45565	0.0199504	0.128993	0.0235101	0.0570706	0.00611445	-0.0583393	0.010856	-0.22232	0.0235535	-0.371929	0.0341439	-0.477891	0.0308692	-0.529553
[truncated: 2,049 more rows]
[truncated: 5 more columns]

## Sheet: Fig. 2b
		Response amplitude to 1 s voltage step, ΔF/F0
Step voltage (mV)		-100		-80		-70 (rest)		-60		-40		-20		0		20		30		50
Name	N	Mean	Std	Mean	Std	Mean	Std	Mean	Std	Mean	Std	Mean	Std	Mean	Std	Mean	Std	Mean	Std	Mean	Std
[truncated: 3 more rows]

## Sheet: Fig. 2c
Steady-state response to 100 mV voltage step, %ΔF/F0
ASAP3	ASAP2s	JEDI-1P
-0.420669	-0.306438	-0.570175
-0.417348	-0.281379	-0.524996
[truncated: 5 more rows]

## Sheet: Fig. 2d
	Response to single spike waveform, F/F0						Command voltage (mV)			Response to 100-Hz spike train waveform, F/F0						Command voltage (mV)
[truncated: 696 more rows]

[truncated: 92 more sheets: Fig. 2e, Fig. 2f, Fig. 2g, Fig. 2h, Fig. 2i, Fig. 2j, Fig. 2l, Fig. 2m, Fig. 2n, Fig. 2o, Fig. 3c, Fig. 3de, Fig. 3f, Fig. 3g, Fig. 3h, Fig. 3i, Fig. 4a, Fig. 4b, Fig. 4d, Fig. 5b …]
