# Supplementary material for: Widefield imaging of rapid pan-cortical voltage dynamics with an indicator evolved for one-photon microscopy
Source: Nat Commun. 2023 Oct 12;14:6423. doi: 10.1038/s41467-023-41975-3 (PMC10570354; doi:10.1038/s41467-023-41975-3)
Supplement: Supplementary file 4 — Source Data [file 41467_2023_41975_MOESM4_ESM.zip › Statistical information.xlsx]

## Sheet: Fig1d
Fit model	y = kx ( intercept-free unweighted linear regression of the mean values)
Fit result	k = 0.843531
R-squared	0.973867
Adjusted R-square	0.967334
p-value of k	0.000258363

## Sheet: Fig1e
Fit model	y = kx ( intercept-free unweighted linear regression of the mean values)
Fit result	k = 0.855066
R-squared	0.992399
Adjusted R-square	0.990499
p-value of k	2.17185e-05

## Sheet: Fig1f
Fit model	y = kx ( intercept-free unweighted linear regression of the mean values)
Fit result	k = 3.10714
R-squared	0.973054
Adjusted R-square	0.964072
p-value of k	0.00189265

## Sheet: Fig2b
Two-way RM ANOVA
Assume sphericity?	Yes
Alpha	0.05
Source of Variation	% of total variation	P value	P value summary	Significant?
Voltage x GEVI	4.325	<0.000000000000001	****	Yes
Voltage	87.34	<0.000000000000001	****	Yes
GEVI	6.809	2.5583e-11	****	Yes
Voltage	0.2741	1.80695e-09	****	Yes
Repeate Measure Two-way ANOVA, Tukey's multiple comparisons test, p-value adjusted for multiplexity
		-100	-80	-60	-40	-20	0	20	30	50
ASAP2s vs. ASAP3		8.9e-14	0.00978395	0.0156306	3.39286e-10	7.8e-14	5.4e-14	5e-14	5e-14	5e-14
ASAP2s vs. JEDI-1P		0.0224923	0.986443	0.205163	1.71e-13	5e-14	5e-14	5e-14	5e-14	5e-14
ASAP3 vs. JEDI-1P		6.3e-14	0.0236571	0.640599	0.0836916	5.79e-11	7.9e-14	7.7e-14	7.9e-14	8.2e-14

## Sheet: Fig2c
ANOVA summary
F	177.9
P value	3.5645e-11
P value summary	****
Significant diff. among means (P < 0.05)?	Yes
R squared	0.9595
Brown-Forsythe test
F (DFn, DFd)	0.4485 (2, 15)
P value	0.646854
P value summary	ns
Are SDs significantly different (P < 0.05)?	No
Ordinary one-way ANOVA, Tukey's multiple comparisons test
	Mean Diff.	95.00% CI of diff.	Below threshold?	Summary	Adjusted P Value
ASAP2s vs. ASAP3	0.1515	0.1177 to 0.1852	Yes	****	1.8425e-08
ASAP2s vs. JEDI-1P	0.2638	0.2271 to 0.3005	Yes	****	2.485e-11
ASAP3 vs. JEDI-1P	0.1123	0.07680 to 0.1478	Yes	****	1.76972e-06

## Sheet: Fig2e
ANOVA summary
F	147
P value	7e-15
P value summary	****
Significant diff. among means (P < 0.05)?	Yes
R squared	0.9188
Brown-Forsythe test
F (DFn, DFd)	2.919 (2, 26)
P value	0.071831
P value summary	ns
Are SDs significantly different (P < 0.05)?	No
Ordinary one-way ANOVA, Tukey's multiple comparisons test
	Mean Diff.	95.00% CI of diff.	Below threshold?	Summary	Adjusted P Value
ASAP2s vs. ASAP3	0.06885	0.03708 to 0.1006	Yes	****	3.54e-05
ASAP2s vs. JEDI-1P	0.1986	0.1693 to 0.2278	Yes	****	3.9e-14
ASAP3 vs. JEDI-1P	0.1297	0.09858 to 0.1608	Yes	****	3.02e-10

## Sheet: Fig2f
Brown-Forsythe ANOVA test
F* (DFn, DFd)	65.69 (2.000, 15.64)
P value	2.45654e-08
P value summary	****
Significant diff. among means (P < 0.05)?	Yes
Welch's ANOVA test
W (DFn, DFd)	72.90 (2.000, 13.04)
P value	8.36885e-08
P value summary	****
Significant diff. among means (P < 0.05)?	Yes
Welch's ANOVA, Dunnett's T3 multiple comparisons test
	Mean Diff.	95.00% CI of diff.	Below threshold?	Summary	Adjusted P Value
ASAP2s vs. ASAP3	0.0009544	0.0004070 to 0.001502	Yes	**	0.00102536
ASAP2s vs. JEDI-1P	0.001867	0.001359 to 0.002375	Yes	****	3.30172e-06
ASAP3 vs. JEDI-1P	0.0009125	0.0005823 to 0.001243	Yes	****	4.23632e-05

## Sheet: Fig2h
ANOVA summary
F	139.5
P value	1.68346e-07
P value summary	****
Significant diff. among means (P < 0.05)?	Yes
R squared	0.9688
Brown-Forsythe test
F (DFn, DFd)	0.5292 (2, 9)
P value	0.606355
P value summary	ns
Are SDs significantly different (P < 0.05)?	No
Ordinary one-way ANOVA, Tukey's multiple comparisons test
	Mean Diff.	95.00% CI of diff.	Below threshold?	Summary	Adjusted P Value
ASAP2s vs. ASAP3	0.0431	-0.05994 to 0.1461	No	ns	0.49985
ASAP2s vs. JEDI-1P	-0.511	-0.6141 to -0.4080	Yes	****	6.13754e-07
ASAP3 vs. JEDI-1P	-0.5541	-0.6572 to -0.4511	Yes	****	3.09519e-07

## Sheet: Fig2i
Two-way RM ANOVA
Assume sphericity?	Yes
Alpha	0.05
Source of Variation	% of total variation	P value	P value summary	Significant?
Time x Column Factor	12.82	<0.000000000000001	****	Yes
Time	58	<0.000000000000001	****	Yes
Column Factor	25.46	<0.000000000000001	****	Yes
Subject	1.375	1.0094e-11	****	Yes
Repeate Measure Two-way ANOVA, Tukey's multiple comparisons test, p-value adjusted for multiplexity
Irradiance at the sample plane (mW/mm2)		3.2	6.3	16	31	46
ASAP2s vs. ASAP3		0.999955	0.970888	1	0.744251	0.267792
ASAP2s vs. JEDI-1P		0.00388988	8.00483e-08	1.2e-13	1.2e-13	1.2e-13
ASAP3 vs. JEDI-1P		0.0050385	4.60028e-07	1.2e-13	1.2e-13	1.2e-13

## Sheet: Fig2n
Mann Whitney test
P value	0.0079
Exact or approximate P value?	Exact
P value summary	**
Significantly different (P < 0.05)?	Yes
One- or two-tailed P value?	Two-tailed
Sum of ranks in column A	B	15	40
Mann-Whitney U	0
Difference between medians
Median of column A	18.1	n=5
Median of column B	28.1	n=5
Difference: Actual	10
Difference: Hodges-Lehmann	10

[truncated: 29 more sheets: Fig2o, Fig3e_d, Fig5d, S1c, S1e, S1f, S1g, S2c, S2d, S2e, S3b, S3e, S5b, S5c (JEDI1P-JEDI2P), S5c (JEDI1P), S5c (JEDI2P), S5d, S5f, S5h, S5I …]
